# Supplementary material for: Matrix condition mediates the effects of habitat fragmentation on species extinction risk
Source: Nat Commun. 2022 Feb 1;13:595. doi: 10.1038/s41467-022-28270-3 (PMC8807630; doi:10.1038/s41467-022-28270-3)
Supplement: Supplementary file 4 — Source Data [file 41467_2022_28270_MOESM4_ESM.zip]

Archive with 19 entries (19 files):
- Source-Data_Supplementary_Fig4_Australasian.csv
- Source-Data_Supplementary_Fig4_Palearctic.csv
- Source_Data_Fig2.csv
- Source_Data_Fig3a.csv
- Source_Data_Fig3b.csv
- Source_Data_Fig3c.csv
- Source_Data_Fig4a.csv
- Source_Data_Fig4b.csv
- Source_Data_Supplementary_Fig1.csv
- Source_Data_Supplementary_Fig2a.csv
- Source_Data_Supplementary_Fig2b.csv
- Source_Data_Supplementary_Fig3.csv
- Source_Data_Supplementary_Fig4_Afrotropical.csv
- Source_Data_Supplementary_Fig4_Indomalayan.csv
- Source_Data_Supplementary_Fig4_Nearctic.csv
- Source_Data_Supplementary_Fig4_Neotropical.csv
- Source_Data_Supplementary_Fig5a.csv
- Source_Data_Supplementary_Fig5b.csv
- Source_Data_Supplementary_Table1.csv
