# Supplementary material for: Matrix condition mediates the effects of habitat fragmentation on species extinction risk
Source: Nat Commun. 2022 Feb 1;13:595. doi: 10.1038/s41467-022-28270-3 (PMC8807630; doi:10.1038/s41467-022-28270-3)
Supplement: Supplementary file 4 — Source Data [file 41467_2022_28270_MOESM4_ESM.zip › Source-Data_Supplementary_Fig4_Australasian.csv]

matrix.Australasian	transition.matrix.Australasian
98.45697437	High-risk
100	High-risk
99.71645684	High-risk
61.01903008	Low-risk
32.46426706	Low-risk
44.15525114	Low-risk
8.888888889	Low-risk
51.48856681	Low-risk
61.76528277	Low-risk
97.18133093	Low-risk
51.96937717	Low-risk
58.33333333	High-risk
63.64126176	Low-risk
88.07878042	High-risk
100	Low-risk
93.10344828	High-risk
72.22222222	High-risk
98.89208553	High-risk
97.07251667	High-risk
98.85057471	Low-risk
98.80800691	Low-risk
100	High-risk
99.91145741	High-risk
99.88629903	Low-risk
100	High-risk
67.00223714	High-risk
65.15652343	Low-risk
41.84972819	Low-risk
90.46670743	High-risk
42.5691888	Low-risk
93.77441264	Low-risk
48.86304396	Low-risk
88.05649604	High-risk
86.17389791	High-risk
64.63661935	Low-risk
50.24994566	Low-risk
22.59527675	Low-risk
12.5338568	High-risk
64.60724835	Low-risk
99.77600509	Low-risk
46.73718713	Low-risk
100	High-risk
61.83056008	Low-risk
34.57745563	Low-risk
50.35046729	High-risk
46.91780822	High-risk
41.96710805	Low-risk
92.39296255	Low-risk
50.37750586	High-risk
63.6475554	High-risk
41.93061969	High-risk
87.85637728	High-risk
32.18753178	High-risk
21.14197531	High-risk
59.63378879	High-risk
80.59236165	High-risk
34.83931553	High-risk
83.73702422	Low-risk
100	High-risk
48.42118666	High-risk
84.76977568	High-risk
19.1184602	High-risk
68.54670248	High-risk
52.15165608	Low-risk
32.88310452	Low-risk
99.64224385	Low-risk
46.60194175	Low-risk
99.52606635	High-risk
97.99816518	Low-risk
99.46356728	High-risk
45.24991859	Low-risk
71.21788049	Low-risk
99.93974089	Low-risk
100	High-risk
30.04057988	Low-risk
27.05874618	High-risk
26.03788529	Low-risk
58.32918946	Low-risk
60.31119368	High-risk
99.94747899	High-risk
27.74040364	Low-risk
100	High-risk
38.97484485	Low-risk
38.3274709	Low-risk
53.4978997	Low-risk
70.00121472	Low-risk
60.71428571	Low-risk
45.59909994	Low-risk
54.22791809	Low-risk
47.03752469	Low-risk
85.76256144	Low-risk
64.90184083	Low-risk
26.34159339	Low-risk
77.29130305	Low-risk
68.53280804	Low-risk
65.75204596	Low-risk
94.66085315	Low-risk
99.86510325	High-risk
98.64498645	High-risk
99.92079208	High-risk
60.5108055	High-risk
99.95042961	Low-risk
65.72717206	Low-risk
2.568807339	Low-risk
65.53924697	High-risk
3.341902314	High-risk
46.77053845	Low-risk
68.2280782	Low-risk
31.4076177	Low-risk
21.52656287	Low-risk
99.96116002	Low-risk
31.08536754	Low-risk
67.69687459	Low-risk
91.3077409	Low-risk
76.38210358	Low-risk
99.92989835	Low-risk
100	High-risk
4.749679076	High-risk
29.4170096	Low-risk
62.3744203	Low-risk
100	High-risk
55.26188363	Low-risk
100	High-risk
100	High-risk
100	High-risk
36.51559817	Low-risk
30.75220332	Low-risk
99.46184027	Low-risk
100	Low-risk
64.31997815	Low-risk
80.82603177	Low-risk
34.26124197	Low-risk
65.84091555	Low-risk
100	High-risk
99.88069673	High-risk
97.95270217	High-risk
99.92525041	High-risk
99.99240583	High-risk
46.16002858	High-risk
6.505129884	High-risk
95.27164891	Low-risk
89.30352537	High-risk
22.40291262	High-risk
69.62755049	Low-risk
67.54767844	Low-risk
68.33688699	High-risk
82.70205388	Low-risk
53.58456907	Low-risk
99.96261809	High-risk
99.79738155	High-risk
98.35555049	Low-risk
99.07351547	Low-risk
100	High-risk
100	High-risk
68.32943013	Low-risk
29.40345923	Low-risk
91.9981427	Low-risk
99.40281619	Low-risk
100	High-risk
62.37548423	Low-risk
17.22638445	Low-risk
59.88385248	Low-risk
7.386035776	Low-risk
54.83499046	Low-risk
72.81509434	Low-risk
99.16666667	Low-risk
32.50627385	Low-risk
32.39546654	Low-risk
55.15565933	Low-risk
29.65994608	Low-risk
49.85285462	Low-risk
88.04083617	Low-risk
64.01111626	High-risk
39.60004303	High-risk
8.688251115	High-risk
39.24211597	Low-risk
44.74868211	Low-risk
95.97858728	High-risk
73.70036539	Low-risk
30.98333459	Low-risk
51.39045279	Low-risk
44.92949585	High-risk
68.13660335	Low-risk
36.58304143	Low-risk
84.83660131	High-risk
70.4929102	High-risk
90.15785403	Low-risk
35.9559938	Low-risk
99.88075364	High-risk
40.90909091	High-risk
22.22590262	High-risk
38.7427387	Low-risk
46.23786408	Low-risk
78.50798722	Low-risk
45.19164956	Low-risk
19.03339192	Low-risk
80.57810156	Low-risk
58.14856264	Low-risk
85.60168529	Low-risk
75.25584915	Low-risk
55.81753586	Low-risk
32.99240286	Low-risk
71.34165866	Low-risk
99.96701575	High-risk
23.8379983	Low-risk
99.30594456	Low-risk
60.81503852	Low-risk
57.10702341	Low-risk
55.748947	Low-risk
59.08483371	Low-risk
26.07318866	Low-risk
42.31214605	Low-risk
39.12850537	Low-risk
92.78822571	Low-risk
66.82245148	Low-risk
90.57299779	High-risk
20.90871799	Low-risk
78.26887661	Low-risk
99.99008133	High-risk
61.6629077	Low-risk
81.1533052	High-risk
41.24734231	High-risk
47.27118687	Low-risk
98.97646708	Low-risk
100	High-risk
100	High-risk
86.59854396	High-risk
73.62048307	High-risk
71.61316757	Low-risk
100	High-risk
44.60431655	High-risk
75.49091053	Low-risk
88.98376167	High-risk
53.1242071	Low-risk
98.8372093	Low-risk
11.64374591	High-risk
89.60018413	High-risk
71.21212121	High-risk
90.65938612	High-risk
34.96851988	High-risk
22.6443418	High-risk
51.27570562	High-risk
9.884676473	High-risk
100	High-risk
32.27300303	Low-risk
69.4199658	Low-risk
22.10526316	High-risk
99.16839917	Low-risk
60.50053866	Low-risk
99.97983871	Low-risk
58.82005714	Low-risk
43.87259523	Low-risk
77.61291375	Low-risk
98.71794872	High-risk
100	High-risk
99.14123301	High-risk
26.32272952	High-risk
71.73419231	High-risk
89.61483703	High-risk
52.90604181	Low-risk
59.18796506	Low-risk
19.42071717	Low-risk
46.85716193	Low-risk
57.58695362	Low-risk
97.43302181	High-risk
43.59236886	Low-risk
95.28266699	Low-risk
84.04723025	Low-risk
37.15533538	Low-risk
39.6562853	Low-risk
36.67210236	Low-risk
61.68534896	Low-risk
97.64183983	Low-risk
62.5827389	Low-risk
63.25478645	Low-risk
78.0939691	Low-risk
93.60852197	High-risk
100	High-risk
98.75856497	Low-risk
99.44522159	High-risk
83.13492063	High-risk
97.32208364	High-risk
61.43646409	High-risk
55.90609338	High-risk
63.09097402	High-risk
57.21264073	Low-risk
74.94524372	Low-risk
20	Low-risk
54.43037975	Low-risk
100	Low-risk
87.2543853	High-risk
79.89596007	High-risk
96.86481304	High-risk
73.24990223	High-risk
96.63812087	High-risk
81.99507927	Low-risk
83.64183693	Low-risk
50.88908537	Low-risk
27.14483245	Low-risk
79.76987448	High-risk
80.57802395	Low-risk
54.49633824	Low-risk
83.11117621	Low-risk
28.86365717	Low-risk
25.03165524	Low-risk
58.71723127	Low-risk
99.37659847	High-risk
62.75715299	High-risk
33.62989324	High-risk
59.12323062	Low-risk
60.433213	High-risk
99.97982651	High-risk
66.71463252	High-risk
30.76923077	High-risk
55.18648019	High-risk
34.05428793	Low-risk
56.08686115	Low-risk
98.31009445	High-risk
26.53053634	Low-risk
57.73195876	High-risk
99.9641044	High-risk
90.52326206	High-risk
99.95154825	Low-risk
100	High-risk
89.979459	High-risk
72.87121066	High-risk
60.31871385	Low-risk
99.96332967	High-risk
89.67524906	High-risk
48.83068288	High-risk
100	Low-risk
26.18598614	Low-risk
100	High-risk
100	High-risk
95.1466889	Low-risk
100	High-risk
91.4433094	Low-risk
99.87980769	Low-risk
21.99026168	Low-risk
93.83011596	Low-risk
98.54859917	Low-risk
100	Low-risk
78.27211127	Low-risk
99.96199886	Low-risk
92.54526475	Low-risk
23.0886877	Low-risk
43.58333114	Low-risk
57.53940082	Low-risk
44.68323256	Low-risk
37.74265001	Low-risk
99.91590278	High-risk
64.98239583	Low-risk
32.10904703	Low-risk
100	High-risk
99.08279651	High-risk
99.24582841	Low-risk
99.0758551	High-risk
62.29860543	Low-risk
29.32233798	High-risk
96.29847239	High-risk
91.26763362	High-risk
46.35310157	High-risk
13.00813008	High-risk
92.97763985	Low-risk
84.46428571	High-risk
87.19394949	High-risk
32.92966931	High-risk
43.24334736	Low-risk
100	High-risk
17.48826291	High-risk
43.4529026	High-risk
100	High-risk
75.23476665	Low-risk
84.93353028	High-risk
42.57575758	High-risk
74.88912475	Low-risk
99.09999581	High-risk
99.90749306	Low-risk
98.76296714	High-risk
100	High-risk
77.18871595	Low-risk
100	High-risk
45.66377629	Low-risk
55.54069656	Low-risk
100	Low-risk
98.4567575	Low-risk
100	High-risk
54.48568024	High-risk
40.30821653	Low-risk
46.23755048	Low-risk
26.62940349	Low-risk
92.12759432	Low-risk
98.33142582	High-risk
98.89667854	High-risk
100	High-risk
98.05714546	Low-risk
28.68953956	High-risk
74.24657534	High-risk
70.83222843	High-risk
54.01940848	Low-risk
43.15201368	Low-risk
14.94845361	High-risk
67.97817346	High-risk
40.87315531	High-risk
67.97817346	High-risk
63.16425121	High-risk
19.84180385	High-risk
50.70915889	Low-risk
60.9336407	High-risk
33.18023833	High-risk
73.85321101	High-risk
43.99281921	Low-risk
4.761904762	High-risk
11.37440758	High-risk
4.963600265	Low-risk
32.84268629	High-risk
83.88149138	High-risk
21.0012179	High-risk
95.99088869	Low-risk
79.86427443	Low-risk
90.89018081	Low-risk
57.79978095	Low-risk
46.90746848	Low-risk
60.21467194	Low-risk
52.59825903	Low-risk
84.12843213	Low-risk
46.49214859	Low-risk
75.37798502	Low-risk
69.05121335	Low-risk
16.62652364	Low-risk
26.48138245	Low-risk
63.25184643	Low-risk
68.64808307	High-risk
41.25167298	Low-risk
89.38669985	Low-risk
97.5559134	Low-risk
43.12679524	Low-risk
46.88752245	Low-risk
62.904523	Low-risk
94.40470665	Low-risk
25.95231086	Low-risk
24.61694493	Low-risk
43.50034949	Low-risk
27.08458566	High-risk
66.89578944	Low-risk
92.65922188	Low-risk
83.18597985	Low-risk
93.41067285	High-risk
93.30601916	Low-risk
88.60542132	Low-risk
82.68549057	Low-risk
48.33901193	Low-risk
30.0528249	Low-risk
23.69053825	Low-risk
96.87306065	Low-risk
69.02512031	Low-risk
76.75730509	Low-risk
74.62936683	Low-risk
91.24028388	Low-risk
63.37884189	Low-risk
33.79117087	Low-risk
87.00761608	Low-risk
18.56062949	Low-risk
83.68310217	Low-risk
88.16745809	Low-risk
63.19331841	Low-risk
94.431526	Low-risk
93.99460189	Low-risk
86.42748556	Low-risk
94.58776059	Low-risk
88.40689424	High-risk
20.51295551	Low-risk
93.77583515	Low-risk
57.24085366	High-risk
83.53742775	Low-risk
84.55809589	Low-risk
62.05938306	Low-risk
98.88999904	Low-risk
70	High-risk
99.36438906	High-risk
39.97076091	Low-risk
65.43673129	Low-risk
41.57473502	Low-risk
54.52554745	High-risk
41.92646032	Low-risk
99.57471209	Low-risk
97.36879737	Low-risk
99.28678205	Low-risk
99.35054685	Low-risk
92.4616172	Low-risk
90.91020246	Low-risk
92.2126687	Low-risk
94.27905211	High-risk
86.69047843	Low-risk
78.33378336	Low-risk
25.37371063	High-risk
78.50968968	Low-risk
80.54220248	Low-risk
57.56747489	Low-risk
99.9725802	High-risk
92.81350755	High-risk
45.92303317	Low-risk
65.09161041	Low-risk
100	High-risk
100	High-risk
100	High-risk
92.25900951	Low-risk
100	High-risk
100	High-risk
10.44098853	Low-risk
47.16699058	High-risk
98.91304348	High-risk
59.89528796	High-risk
99.77116705	High-risk
16.59020732	Low-risk
81.58972958	High-risk
53.37673309	High-risk
89.0377159	High-risk
100	High-risk
73.81738174	High-risk
42.58849558	Low-risk
98.92497007	Low-risk
100	Low-risk
69.27971719	High-risk
100	High-risk
53.26679487	Low-risk
49.48713972	Low-risk
11.27191434	Low-risk
0	High-risk
26.82926829	High-risk
86.12413234	Low-risk
99.93924666	High-risk
100	High-risk
94.47134786	Low-risk
85.16007533	Low-risk
83.50307968	High-risk
29.20235097	High-risk
99.2481203	Low-risk
98.53027631	High-risk
23.98845392	Low-risk
99.77116705	High-risk
51.01553166	High-risk
28.22219604	High-risk
98.79714931	Low-risk
25.23653289	Low-risk
