# Supplementary material for: Matrix condition mediates the effects of habitat fragmentation on species extinction risk
Source: Nat Commun. 2022 Feb 1;13:595. doi: 10.1038/s41467-022-28270-3 (PMC8807630; doi:10.1038/s41467-022-28270-3)
Supplement: Supplementary file 4 — Source Data [file 41467_2022_28270_MOESM4_ESM.zip › Source-Data_Supplementary_Fig4_Palearctic.csv]

matrix.Palearctic	transition.matrix.Palearctic
95.02215384	Low-risk
100	High-risk
88.30690759	High-risk
77.28706625	High-risk
80.95238095	Low-risk
85.21691826	Low-risk
77.79079737	Low-risk
83.28741055	Low-risk
95.5573254	Low-risk
90.91965619	Low-risk
83.65724536	Low-risk
99.73624898	High-risk
89.11769991	Low-risk
90.3784197	Low-risk
79.49579729	Low-risk
66.81121489	Low-risk
9.224532825	Low-risk
59.78082456	Low-risk
98.2992465	High-risk
92.40972149	Low-risk
85.01137337	Low-risk
42.83804238	Low-risk
98.40536261	Low-risk
99.85189663	High-risk
99.15409461	Low-risk
77.46500185	Low-risk
97.69626482	Low-risk
97.78820653	Low-risk
99.08978857	Low-risk
88.3178835	Low-risk
78.35646985	Low-risk
97.10476587	Low-risk
75.40913519	Low-risk
99.8154348	High-risk
79.84473795	Low-risk
99.58577903	High-risk
100	Low-risk
98.45504756	Low-risk
99.32262958	Low-risk
5.429333865	High-risk
69.55914028	Low-risk
99.2826047	Low-risk
97.81081494	Low-risk
98.70595772	Low-risk
99.80127568	Low-risk
99.93876301	Low-risk
99.87652242	Low-risk
96.54014108	High-risk
97.52423369	High-risk
99.20676203	Low-risk
90.90139653	Low-risk
99.66520039	Low-risk
86.41122317	Low-risk
71.63042692	High-risk
98.33904956	Low-risk
99.50440207	Low-risk
99.44522524	Low-risk
87.79393158	Low-risk
93.27218049	Low-risk
55.37799065	Low-risk
24.0513713	Low-risk
64.04847273	Low-risk
86.77836033	Low-risk
87.78080196	Low-risk
95.49481144	Low-risk
83.78459395	Low-risk
92.55679643	High-risk
100	High-risk
98.58411993	High-risk
92.440038	Low-risk
74.30110082	Low-risk
48.73524452	High-risk
98.34289818	High-risk
8.649409579	Low-risk
99.43805947	High-risk
89.18407136	Low-risk
94.17506468	Low-risk
98.94300016	High-risk
99.36160244	Low-risk
88.70985592	Low-risk
99.66433583	Low-risk
91.9166656	Low-risk
95.47706718	Low-risk
86.25838863	Low-risk
42.67689494	Low-risk
90.96477795	Low-risk
95.73904014	Low-risk
99.41930523	Low-risk
99.94193602	Low-risk
99.98148148	Low-risk
99.77454823	Low-risk
91.83636758	Low-risk
65.57642234	Low-risk
90.97291062	Low-risk
96.87795904	Low-risk
91.36157115	Low-risk
48.32644932	High-risk
41.78515374	Low-risk
95.93707322	Low-risk
85.64953922	Low-risk
99.38086679	Low-risk
99.58778134	High-risk
99.92153258	High-risk
93.49470499	High-risk
91.58633678	High-risk
99.95802518	Low-risk
93.82448537	Low-risk
99.53648523	Low-risk
63.74073014	Low-risk
44.63160999	Low-risk
97.81722993	Low-risk
91.93697868	Low-risk
85.58521988	Low-risk
100	High-risk
100	High-risk
94.98834499	Low-risk
56.7270652	Low-risk
89.19483913	Low-risk
99.57805907	Low-risk
32.81465906	Low-risk
87.67184327	Low-risk
26.04380867	Low-risk
99.74049812	Low-risk
99.98650663	High-risk
99.85355036	Low-risk
88.74316908	Low-risk
88.86770927	Low-risk
97.45932058	Low-risk
75.60675044	Low-risk
91.89347175	Low-risk
49.7083377	Low-risk
99.06604973	Low-risk
29.96608439	Low-risk
56.07973929	Low-risk
6.918053214	Low-risk
99.86394983	Low-risk
40.55523849	Low-risk
30.70743121	High-risk
100	High-risk
77.70067393	Low-risk
99.537146	High-risk
99.88604916	Low-risk
100	High-risk
87.94765506	Low-risk
65.64954458	Low-risk
100	High-risk
87.89009383	Low-risk
98.29650432	Low-risk
7.508482077	Low-risk
81.66834024	High-risk
99.27095509	Low-risk
94.50236518	Low-risk
28.25707415	Low-risk
36.71775994	Low-risk
91.08969084	Low-risk
100	High-risk
95.01911746	Low-risk
71.81240286	Low-risk
91.03698535	Low-risk
100	High-risk
75.56972937	Low-risk
95.07545775	Low-risk
97.80436321	Low-risk
97.97832599	Low-risk
100	High-risk
95.14613695	High-risk
98.65710362	High-risk
99.64406907	Low-risk
98.87593087	High-risk
85.68932698	Low-risk
98.87646923	Low-risk
91.50729881	Low-risk
9.681315388	Low-risk
95.40311365	Low-risk
76.16380223	Low-risk
96.8461773	Low-risk
94.2947039	Low-risk
91.25744509	Low-risk
88.73008088	Low-risk
99.64652145	Low-risk
96.63504675	Low-risk
58.03331542	Low-risk
100	Low-risk
56.47416773	Low-risk
94.7448291	Low-risk
100	Low-risk
100	High-risk
97.93491188	Low-risk
98.92126604	Low-risk
99.95033524	Low-risk
98.9552775	Low-risk
90.48281914	Low-risk
99.21909311	Low-risk
99.05542436	Low-risk
98.65411765	Low-risk
99.51953111	Low-risk
99.56463957	Low-risk
100	High-risk
100	High-risk
75.79054764	High-risk
61.41324739	High-risk
100	High-risk
97.60182768	Low-risk
98.2109915	Low-risk
98.6068697	Low-risk
99.49966363	Low-risk
99.42838504	Low-risk
85.258665	High-risk
99.59188879	High-risk
32.95103238	Low-risk
84.65163934	Low-risk
71.93312258	Low-risk
80.50977685	Low-risk
84.92319169	Low-risk
99.19899073	Low-risk
93.83680338	Low-risk
99.75338213	High-risk
91.45500187	Low-risk
92.46982198	Low-risk
99.70161957	High-risk
89.17102321	High-risk
86.1073111	Low-risk
95.59979515	Low-risk
99.34219668	Low-risk
92.43180289	Low-risk
98.42921197	Low-risk
76.75677876	High-risk
85.45356552	Low-risk
98.94103703	Low-risk
99.19401774	Low-risk
100	High-risk
90.26063355	High-risk
76.10229903	Low-risk
99.16825163	High-risk
96.31346429	Low-risk
99.5394585	High-risk
98.92765877	Low-risk
93.9213784	Low-risk
99.64638876	High-risk
98.86363636	High-risk
0.792486058	High-risk
71.29180919	Low-risk
62.93467569	High-risk
55.62582055	Low-risk
97.30677739	Low-risk
85.04537241	Low-risk
68.57687975	High-risk
69.66291074	High-risk
7.454940739	Low-risk
59.39492426	Low-risk
27.64663044	Low-risk
98.11080013	Low-risk
100	High-risk
99.75844121	Low-risk
86.43388765	Low-risk
94.13748273	Low-risk
99.8305159	Low-risk
99.694446	Low-risk
86.3324815	Low-risk
81.34382844	Low-risk
77.69487793	Low-risk
99.91173875	High-risk
99.10182457	Low-risk
88.80385664	Low-risk
100	High-risk
98.00439273	Low-risk
98.62491384	Low-risk
100	High-risk
93.05912596	High-risk
63.36737818	Low-risk
98.63267671	High-risk
95.44776861	Low-risk
97.54853273	Low-risk
99.67012804	Low-risk
56.20738091	Low-risk
92.55718984	Low-risk
92.34135763	Low-risk
93.89084203	High-risk
98.19780929	High-risk
90.91585645	Low-risk
97.60951417	Low-risk
100	High-risk
96.91131015	High-risk
95.99408263	Low-risk
89.06746133	Low-risk
97.93497364	Low-risk
95.31037977	High-risk
88.40275783	Low-risk
87.38461538	Low-risk
99.39724336	Low-risk
99.80425219	Low-risk
66.29332311	Low-risk
54.38915417	Low-risk
89.33204592	Low-risk
100	High-risk
99.97952498	High-risk
91.98914528	Low-risk
90.18798716	High-risk
90.8352886	Low-risk
99.90461218	Low-risk
99.37583182	Low-risk
81.39934302	Low-risk
93.82999672	Low-risk
96.49658773	Low-risk
99.18710582	Low-risk
99.90851257	Low-risk
100	High-risk
96.875	Low-risk
97.21904979	Low-risk
100	High-risk
97.66994875	Low-risk
99.89734707	High-risk
98.21533275	Low-risk
95.12694916	Low-risk
76.0608277	Low-risk
97.10704761	Low-risk
97.3888594	Low-risk
97.05944747	Low-risk
95.7836158	Low-risk
98.28322173	Low-risk
52.59286483	Low-risk
97.06350321	High-risk
88.8871673	Low-risk
95.55832296	Low-risk
93.58231674	Low-risk
75.01630224	Low-risk
96.34053535	Low-risk
84.60631611	Low-risk
90.10032001	Low-risk
94.91972803	Low-risk
81.12189932	Low-risk
96.28084157	Low-risk
83.48363563	High-risk
90.20655436	Low-risk
94.02640342	Low-risk
95.98639079	Low-risk
98.36794	Low-risk
97.75014255	Low-risk
100	Low-risk
78.48282392	Low-risk
99.86413647	Low-risk
81.53110684	Low-risk
99.41286857	Low-risk
98.84057371	High-risk
72.90823661	Low-risk
68.54263296	Low-risk
99.7100857	Low-risk
99.87043835	Low-risk
66.21905884	Low-risk
58.11384391	Low-risk
90.73676718	Low-risk
98.94161877	Low-risk
99.24081091	Low-risk
53.9943475	Low-risk
86.12173847	Low-risk
70.87757921	Low-risk
95.92147228	High-risk
98.48537977	Low-risk
99.65410032	Low-risk
99.32337186	Low-risk
100	Low-risk
98.53968325	Low-risk
97.85120578	Low-risk
88.71150327	Low-risk
99.70127174	Low-risk
95.13206591	Low-risk
56.71922191	Low-risk
75.18498219	High-risk
99.9608297	Low-risk
98.05783559	Low-risk
100	Low-risk
99.639964	Low-risk
100	High-risk
76.90721649	High-risk
75.38697184	Low-risk
97.73899593	Low-risk
47.9534608	Low-risk
88.5438607	Low-risk
81.38808055	Low-risk
88.41290362	Low-risk
20.50869787	Low-risk
75.71741656	Low-risk
56.9356686	Low-risk
94.92091864	Low-risk
84.51190963	Low-risk
83.48159338	Low-risk
99.78817751	Low-risk
99.39835082	Low-risk
95.02435856	Low-risk
84.21782966	Low-risk
59.80270217	Low-risk
99.22917842	Low-risk
99.15871039	High-risk
100	High-risk
99.64706521	Low-risk
79.91225823	Low-risk
92.16681651	Low-risk
92.47627114	Low-risk
83.65891567	Low-risk
60.02236866	Low-risk
99.76503254	Low-risk
91.79723619	Low-risk
87.80652942	Low-risk
15.05584096	Low-risk
64.29472617	Low-risk
64.29257081	Low-risk
38.93704462	Low-risk
99.04714413	Low-risk
99.26807953	Low-risk
81.7728939	Low-risk
97.24718516	Low-risk
86.94182279	Low-risk
92.75871823	High-risk
83.27813766	Low-risk
99.18127131	Low-risk
99.42343399	Low-risk
96.43758173	Low-risk
99.25184863	Low-risk
96.9577122	Low-risk
99.60181795	Low-risk
61.71746338	Low-risk
99.55368421	Low-risk
98.70792652	Low-risk
84.13782004	Low-risk
99.3937296	Low-risk
99.91578625	Low-risk
99.13606911	Low-risk
97.78824928	Low-risk
99.72226508	Low-risk
99.79977057	Low-risk
21.67059451	Low-risk
87.29220557	Low-risk
99.04507968	Low-risk
28.29894165	Low-risk
68.54753358	High-risk
99.16233391	High-risk
90.64012574	Low-risk
72.15769435	Low-risk
99.12280702	Low-risk
100	High-risk
98.02931596	Low-risk
99.35634878	Low-risk
90.8744645	Low-risk
88.65059376	Low-risk
96.34169699	Low-risk
63.41831802	High-risk
100	High-risk
75.35503876	Low-risk
99.8019244	Low-risk
97.92724196	High-risk
99.77184921	Low-risk
78.93693229	Low-risk
80.32291958	Low-risk
11.71389879	Low-risk
55.23515133	Low-risk
3.065395095	High-risk
96.55531239	Low-risk
100	High-risk
99.9738842	Low-risk
94.55227121	Low-risk
72.18429919	Low-risk
99.7978128	Low-risk
100	Low-risk
95.79038147	Low-risk
87.82537566	Low-risk
99.56599046	Low-risk
99.12803215	Low-risk
76.49112262	Low-risk
100	Low-risk
63.32168962	Low-risk
99.2098737	Low-risk
93.30992327	Low-risk
62.34345678	Low-risk
99.93671142	Low-risk
100	High-risk
76.50085201	Low-risk
93.58448158	Low-risk
99.10447761	Low-risk
98.80117246	Low-risk
83.36285498	Low-risk
97.96427088	High-risk
100	Low-risk
76.99921247	Low-risk
99.74985569	Low-risk
97.75783947	Low-risk
99.20552696	Low-risk
100	Low-risk
91.11958289	Low-risk
100	High-risk
99.62229004	Low-risk
99.30934395	Low-risk
100	High-risk
