# Supplementary material for: Matrix condition mediates the effects of habitat fragmentation on species extinction risk
Source: Nat Commun. 2022 Feb 1;13:595. doi: 10.1038/s41467-022-28270-3 (PMC8807630; doi:10.1038/s41467-022-28270-3)
Supplement: Supplementary file 4 — Source Data [file 41467_2022_28270_MOESM4_ESM.zip › Source_Data_Fig2.csv]

mir.metric.high.medium.first.last	names	class
0.872688390293519	Order	Life-history
0.561517642345142	Body mass	Life-history
0.0827258173044019	Diet	Life-history
0.367859384993827	Realm	Environment
1	Degree fragmentation	Environment
0.311725373114924	High HFP change suitable	Pressure
0.328381019768663	High HFP change matrix	Pressure
0.571068968625951	High HFP extent suitable	Pressure
0.882901397265893	High HFP extent matrix	Pressure
0.736986396379207	Degree patch isolation	Environment
0.380212648812017	Proportion suitable	Environment
0.335162382835142	Gestation length	Life-history
0.569913495410401	Weaning age	Life-history
