# Supplementary material for: Matrix condition mediates the effects of habitat fragmentation on species extinction risk
Source: Nat Commun. 2022 Feb 1;13:595. doi: 10.1038/s41467-022-28270-3 (PMC8807630; doi:10.1038/s41467-022-28270-3)
Supplement: Supplementary file 4 — Source Data [file 41467_2022_28270_MOESM4_ESM.zip › Source_Data_Fig3a.csv]

degree_habitat_fragmentation	.class	.value	.type
0.0776086827036504	High-risk	0.236252009894866	pdp
0.0827515022475712	High-risk	0.236252009894867	pdp
0.087894321791492	High-risk	0.234902597402597	pdp
0.0930371413354129	High-risk	0.23492254174397	pdp
0.0981799608793337	High-risk	0.232116728509587	pdp
0.103322780423255	High-risk	0.227029529993816	pdp
0.108465599967175	High-risk	0.223828385899814	pdp
0.113608419511096	High-risk	0.22446397649969	pdp
0.118751239055017	High-risk	0.225964440321583	pdp
0.123894058598938	High-risk	0.225879560915276	pdp
0.129036878142859	High-risk	0.234236394557823	pdp
0.134179697686779	High-risk	0.246283858998145	pdp
0.1393225172307	High-risk	0.333992269635127	pdp
0.144465336774621	High-risk	0.366744279529994	pdp
0.149608156318542	High-risk	0.398073283858998	pdp
0.154750975862463	High-risk	0.413490878169451	pdp
0.159893795406384	High-risk	0.442912646876932	pdp
0.165036614950304	High-risk	0.4733719851577	pdp
0.170179434494225	High-risk	0.504852195423624	pdp
0.175322254038146	High-risk	0.497296846011131	pdp
