# Supplementary material for: Matrix condition mediates the effects of habitat fragmentation on species extinction risk
Source: Nat Commun. 2022 Feb 1;13:595. doi: 10.1038/s41467-022-28270-3 (PMC8807630; doi:10.1038/s41467-022-28270-3)
Supplement: Supplementary file 4 — Source Data [file 41467_2022_28270_MOESM4_ESM.zip › Source_Data_Fig3b.csv]

degree_patch_isolation	.class	.value	.type
5.7037824746562	High-risk	0.631568027210884	pdp
6.01093915477732	High-risk	0.46605596784168	pdp
6.31809583489844	High-risk	0.427869666048238	pdp
6.62525251501956	High-risk	0.374161873840446	pdp
6.93240919514068	High-risk	0.327010358688929	pdp
7.2395658752618	High-risk	0.297955782312926	pdp
7.54672255538292	High-risk	0.286820964749536	pdp
7.85387923550403	High-risk	0.278288497217069	pdp
8.16103591562515	High-risk	0.26816883116883	pdp
8.46819259574627	High-risk	0.257318800247372	pdp
8.77534927586739	High-risk	0.24720670995671	pdp
9.08250595598851	High-risk	0.243965677179963	pdp
9.38966263610963	High-risk	0.241521645021645	pdp
9.69681931623075	High-risk	0.240685683364255	pdp
10.0039759963519	High-risk	0.24117501546073	pdp
10.311132676473	High-risk	0.244587353123067	pdp
10.6182893565941	High-risk	0.247902752009894	pdp
10.9254460367152	High-risk	0.249112708719851	pdp
11.2326027168363	High-risk	0.280789734075449	pdp
11.5397593969575	High-risk	0.280789734075448	pdp
