# Supplementary material for: Matrix condition mediates the effects of habitat fragmentation on species extinction risk
Source: Nat Commun. 2022 Feb 1;13:595. doi: 10.1038/s41467-022-28270-3 (PMC8807630; doi:10.1038/s41467-022-28270-3)
Supplement: Supplementary file 4 — Source Data [file 41467_2022_28270_MOESM4_ESM.zip › Source_Data_Fig3c.csv]

high_hfp_extent_unsuitable	.class	.value	.type
0	High-risk	0.438700989486704	pdp
5.26315789473684	High-risk	0.361310451453309	pdp
10.5263157894737	High-risk	0.314916202844774	pdp
15.7894736842105	High-risk	0.29450123685838	pdp
21.0526315789474	High-risk	0.291124304267161	pdp
26.3157894736842	High-risk	0.287611626468769	pdp
31.5789473684211	High-risk	0.285231910946196	pdp
36.8421052631579	High-risk	0.287972634508349	pdp
42.1052631578947	High-risk	0.285976654298083	pdp
47.3684210526316	High-risk	0.288980210265924	pdp
52.6315789473684	High-risk	0.289742115027829	pdp
57.8947368421053	High-risk	0.289103432282004	pdp
63.1578947368421	High-risk	0.290570810142238	pdp
68.421052631579	High-risk	0.292417903525046	pdp
73.6842105263158	High-risk	0.294201453308595	pdp
78.9473684210526	High-risk	0.2934877860235	pdp
84.2105263157895	High-risk	0.294194650587508	pdp
89.4736842105263	High-risk	0.300037878787879	pdp
94.7368421052632	High-risk	0.320819109461967	pdp
100	High-risk	0.563597866419294	pdp
