# Supplementary material for: Matrix condition mediates the effects of habitat fragmentation on species extinction risk
Source: Nat Commun. 2022 Feb 1;13:595. doi: 10.1038/s41467-022-28270-3 (PMC8807630; doi:10.1038/s41467-022-28270-3)
Supplement: Supplementary file 4 — Source Data [file 41467_2022_28270_MOESM4_ESM.zip › Source_Data_Fig4a.csv]

mir.metric.low.quality.matrix	names	class
0.867102517381413	Order	Life-history
0.410834298174776	Body mass	Life-history
0.088838124437593	Diet	Life-history
0.3649448958848	Realm	Environment
0.974584649130027	Degree fragmentation	Environment
0.336622626654903	High HFP change suitable	Pressure
0.263982659709517	High HFP change matrix	Pressure
0.565248271548466	High HFP extent suitable	Pressure
1	High HFP extent matrix	Pressure
0.861128194711769	Degree patch isolation	Environment
0.343384260513276	Proportion suitable	Environment
0.344262371647764	Gestation length	Life-history
0.897113623694235	Weaning age	Life-history
