# Supplementary material for: Matrix condition mediates the effects of habitat fragmentation on species extinction risk
Source: Nat Commun. 2022 Feb 1;13:595. doi: 10.1038/s41467-022-28270-3 (PMC8807630; doi:10.1038/s41467-022-28270-3)
Supplement: Supplementary file 4 — Source Data [file 41467_2022_28270_MOESM4_ESM.zip › Source_Data_Fig4b.csv]

mir.metric.high.quality.matrix	names	class
0.406189688594207	Order	Life-history
0.148766123755456	Body mass	Life-history
0.034855109045005	Diet	Life-history
0.124028824134171	Realm	Environment
0.650271694917646	Degree fragmentation	Environment
0.011063665079701	High HFP change suitable	Pressure
0.00860492970735439	High HFP change matrix	Pressure
0.106199582591476	High HFP extent suitable	Pressure
-0.163999438661948	High HFP extent matrix	Pressure
0.322942894786373	Degree patch isolation	Environment
0.23261305659078	Proportion suitable	Environment
0.223016738220858	Gestation length	Life-history
1	Weaning age	Life-history
