# Supplementary material for: Matrix condition mediates the effects of habitat fragmentation on species extinction risk
Source: Nat Commun. 2022 Feb 1;13:595. doi: 10.1038/s41467-022-28270-3 (PMC8807630; doi:10.1038/s41467-022-28270-3)
Supplement: Supplementary file 4 — Source Data [file 41467_2022_28270_MOESM4_ESM.zip › Source_Data_Supplementary_Fig2b.csv]

mir.metric.medium.unsuitable.first.last	names	class
1	Order	Life-history
0.558868160635971	Body mass	Life-history
0.0815052381367656	Diet	Life-history
0.50038844917455	Realm	Environment
0.982993963102442	Degree fragmentation	Environment
0.306990153363124	High HFP change high suitability	Pressure
0.428803651208221	High HFP change matrix	Pressure
0.647129815873097	High HFP extent high suitability	Pressure
0.856752389787582	High HFP extent matrix	Pressure
0.868533249225007	Degree patch isolation	Environment
0.363786880868952	Proportion high suitability	Environment
0.393074795415574	Gestation length	Life-history
0.642404887560004	Weaning age	Life-history
