# Supplementary material for: Matrix condition mediates the effects of habitat fragmentation on species extinction risk
Source: Nat Commun. 2022 Feb 1;13:595. doi: 10.1038/s41467-022-28270-3 (PMC8807630; doi:10.1038/s41467-022-28270-3)
Supplement: Supplementary file 4 — Source Data [file 41467_2022_28270_MOESM4_ESM.zip › Source_Data_Supplementary_Fig3.csv]

matrix.condition.global	transition
100	High-risk
98.45697437	High-risk
100	High-risk
94.97821245	High-risk
99.38053097	High-risk
99.71645684	High-risk
87.15379101	High-risk
15.88356777	Low-risk
97.53450687	Low-risk
92.5750054	Low-risk
91.97809383	Low-risk
95.24371874	Low-risk
97.91188681	Low-risk
93.4437514	Low-risk
95.02215384	Low-risk
98.92761394	Low-risk
95.92549404	Low-risk
89.80847088	Low-risk
100	High-risk
96.30358154	Low-risk
100	Low-risk
89.70084197	Low-risk
88.30690759	High-risk
83.75117373	Low-risk
80.29154432	Low-risk
100	High-risk
94.80903394	Low-risk
81.92859726	Low-risk
96.74676779	Low-risk
85.0676404	Low-risk
91.3461109	Low-risk
89.42389866	Low-risk
89.93763042	Low-risk
99.86934936	High-risk
97.36602052	Low-risk
78.99355754	Low-risk
65.94443857	High-risk
81.52610442	Low-risk
85.60313007	High-risk
57.92819813	Low-risk
91.81177058	Low-risk
64.91820116	Low-risk
98.15086364	Low-risk
98.26724063	Low-risk
94.002229	Low-risk
84.19014085	Low-risk
94.837616	Low-risk
91.86761085	Low-risk
94.06647199	Low-risk
80.476043	Low-risk
82.98746428	Low-risk
97.34912271	Low-risk
98.19915691	Low-risk
64.97962208	Low-risk
49.3533914	Low-risk
66.69085631	High-risk
68.3761077	Low-risk
98.58007891	Low-risk
93.92539218	Low-risk
79.49061662	Low-risk
98.42671981	Low-risk
64.62456393	Low-risk
54.85821392	Low-risk
92.18183728	Low-risk
56.87468713	High-risk
97.74258012	Low-risk
83.7458062	High-risk
82.45642092	Low-risk
89.98145007	Low-risk
83.59247876	High-risk
91.02564103	Low-risk
78.12134503	Low-risk
70.11580438	Low-risk
50.91656916	Low-risk
88.79261639	Low-risk
96.40223062	Low-risk
77.28706625	High-risk
80.95238095	Low-risk
85.21691826	Low-risk
77.79079737	Low-risk
83.28741055	Low-risk
95.5573254	Low-risk
90.91965619	Low-risk
83.65724536	Low-risk
99.73624898	High-risk
89.11769991	Low-risk
63.00403226	Low-risk
98.50808123	High-risk
90.3784197	Low-risk
6.520141202	Low-risk
87.90648511	High-risk
86.45007642	High-risk
74.47025484	Low-risk
79.49579729	Low-risk
66.81121489	Low-risk
9.224532825	Low-risk
59.78082456	Low-risk
98.2992465	High-risk
80.50358503	High-risk
92.40972149	Low-risk
48.07650166	Low-risk
85.01137337	Low-risk
42.83804238	Low-risk
89.03170523	High-risk
97.49405012	High-risk
67.69984179	Low-risk
95.02705192	High-risk
99.52606635	High-risk
81.88405797	High-risk
90.37685061	High-risk
43.00296956	Low-risk
36.92344053	Low-risk
81.0379055	Low-risk
61.01903008	Low-risk
88.28490073	Low-risk
99.71503043	High-risk
86.58881356	Low-risk
82.23397635	High-risk
91.61982283	High-risk
83.46118001	Low-risk
99.4139159	Low-risk
32.46426706	Low-risk
44.15525114	Low-risk
8.888888889	Low-risk
51.48856681	Low-risk
61.76528277	Low-risk
97.18133093	Low-risk
51.96937717	Low-risk
75.42002206	Low-risk
92.09830315	Low-risk
99.89072812	Low-risk
94.01787492	High-risk
87.90940461	Low-risk
91.136709	High-risk
77.29131846	High-risk
69.33763533	High-risk
99.22360565	High-risk
92.77505568	High-risk
66.7179517	Low-risk
91.24495893	Low-risk
97.89107652	Low-risk
97.80467017	Low-risk
98.40536261	Low-risk
93.96031061	Low-risk
99.85189663	High-risk
86.49907348	Low-risk
99.15409461	Low-risk
77.46500185	Low-risk
97.69626482	Low-risk
97.78820653	Low-risk
97.08969136	Low-risk
99.08978857	Low-risk
88.3178835	Low-risk
78.35646985	Low-risk
87.32425216	Low-risk
97.10476587	Low-risk
88.89002767	Low-risk
98.83495146	Low-risk
96.9625599	Low-risk
92.80654495	Low-risk
93.71983326	Low-risk
100	Low-risk
100	Low-risk
58.33333333	High-risk
87.58241188	Low-risk
100	High-risk
52.33350942	Low-risk
99.83767045	High-risk
98.82697947	Low-risk
100	Low-risk
76.48350079	Low-risk
50.50872959	Low-risk
93.14600375	Low-risk
18.93022207	Low-risk
57.2355841	Low-risk
97.35340143	Low-risk
89.7174651	Low-risk
61.45099072	Low-risk
89.34024591	Low-risk
84.31646932	Low-risk
97.27189363	High-risk
80.0095634	Low-risk
74.656079	Low-risk
31.86894651	Low-risk
91.14235593	Low-risk
97.99298066	Low-risk
99.98850905	High-risk
94.30573454	Low-risk
84.48488731	Low-risk
94.3603942	Low-risk
75.40913519	Low-risk
99.8154348	High-risk
96.89238038	Low-risk
98.10594395	Low-risk
63.64126176	Low-risk
94.35764974	Low-risk
96.31607148	Low-risk
45.2071441	High-risk
95.73383957	High-risk
51.73560553	High-risk
35.66399355	High-risk
82.442395	Low-risk
97.81153497	Low-risk
79.84473795	Low-risk
95.4077211	Low-risk
72.55255764	Low-risk
95.62224833	Low-risk
79.76467329	Low-risk
98.84281581	High-risk
100	High-risk
100	High-risk
100	High-risk
91.59289201	Low-risk
90.3982772	Low-risk
95.03131524	High-risk
93.64667217	High-risk
93.3252652	Low-risk
74.97419569	Low-risk
97.0277058	Low-risk
95.28620505	Low-risk
94.53126455	Low-risk
99.58577903	High-risk
94.02000419	Low-risk
70.02940096	Low-risk
98.73933689	Low-risk
99.65296316	Low-risk
96.63902576	High-risk
92.65436305	Low-risk
98.99630452	Low-risk
97.44802193	Low-risk
88.07878042	High-risk
100	Low-risk
93.10344828	High-risk
72.22222222	High-risk
100	Low-risk
98.59417593	Low-risk
96.32867133	High-risk
100	Low-risk
17.242957	High-risk
81.79369782	High-risk
98.45504756	Low-risk
99.32262958	Low-risk
92.4598713	Low-risk
97.96848565	Low-risk
74.62565631	High-risk
97.37670068	Low-risk
87.63490617	Low-risk
75.44795765	Low-risk
99.9473199	Low-risk
92.64271593	Low-risk
84.90779866	High-risk
59.1828312	High-risk
94.95530849	High-risk
5.429333865	High-risk
99.8417553	Low-risk
69.55914028	Low-risk
86.6550985	Low-risk
99.54285714	Low-risk
99.55690648	Low-risk
99.28218483	Low-risk
94.71323213	High-risk
99.37424115	High-risk
98.86630363	Low-risk
99.23000497	Low-risk
96.03663464	High-risk
38.09457786	Low-risk
79.06056377	Low-risk
98.89208553	High-risk
89.12529551	High-risk
97.07251667	High-risk
80.08892841	High-risk
77.63120076	High-risk
97.76016758	Low-risk
97.1272396	Low-risk
97.51992914	High-risk
98.85057471	Low-risk
98.80800691	Low-risk
100	High-risk
99.91145741	High-risk
99.88629903	Low-risk
100	High-risk
67.00223714	High-risk
79.43059959	High-risk
96.33230936	Low-risk
68.05409823	Low-risk
12.90135816	High-risk
94.05314293	Low-risk
35.20572953	Low-risk
87.62993763	High-risk
100	High-risk
98.37499885	High-risk
27.6061969	High-risk
98.55665207	High-risk
98.96590833	High-risk
96.11356539	Low-risk
98.64999123	High-risk
83.83279414	High-risk
58.67352907	Low-risk
97.70715342	Low-risk
97.31121339	Low-risk
97.97423715	Low-risk
99.08384738	Low-risk
99.36526255	High-risk
98.91444273	Low-risk
84.3416962	Low-risk
57.91272345	Low-risk
97.50140687	Low-risk
92.5351702	Low-risk
96.16377061	Low-risk
94.43537693	Low-risk
79.85891291	Low-risk
99.09824129	Low-risk
61.63694184	Low-risk
87.31378095	Low-risk
71.66171239	Low-risk
88.58745005	Low-risk
71.8588608	Low-risk
95.729908	Low-risk
69.30136982	Low-risk
99.2826047	Low-risk
97.81081494	Low-risk
98.70595772	Low-risk
99.80127568	Low-risk
99.93876301	Low-risk
81.0736676	Low-risk
77.89543106	Low-risk
90.84087487	Low-risk
53.25225826	Low-risk
34.13794939	Low-risk
58.36079238	Low-risk
78.99705015	High-risk
100	High-risk
86.51403331	Low-risk
86.1232201	Low-risk
98.73221432	Low-risk
99.87652242	Low-risk
98.54967001	High-risk
96.81903864	Low-risk
96.54014108	High-risk
97.52423369	High-risk
95.9042798	High-risk
100	Low-risk
99.20676203	Low-risk
90.90139653	Low-risk
99.66520039	Low-risk
96.68259496	High-risk
97.30148803	High-risk
90.16678249	High-risk
87.02391637	High-risk
98.35875015	High-risk
99.42838689	Low-risk
77.4054649	Low-risk
96.22865367	Low-risk
35.31366227	Low-risk
79.49000583	Low-risk
97.90923464	Low-risk
96.78343949	Low-risk
86.10038177	Low-risk
64.15992721	Low-risk
86.41122317	Low-risk
49.1804545	High-risk
41.95060116	High-risk
95.07214003	High-risk
98.13707969	Low-risk
89.34216959	Low-risk
89.7380043	Low-risk
86.68772552	High-risk
95.58823529	Low-risk
64.67111805	Low-risk
100	Low-risk
73.65813377	High-risk
43.74488649	Low-risk
79.91799864	High-risk
89.14271678	High-risk
68.6672739	High-risk
98.70725062	Low-risk
83.76281127	Low-risk
93.30911065	Low-risk
91.23602452	Low-risk
87.50814543	Low-risk
94.13272481	Low-risk
89.0769384	Low-risk
81.24602755	High-risk
90.17699115	High-risk
83.88790947	Low-risk
98.80692899	High-risk
96.38668031	Low-risk
88.88137072	High-risk
65.15652343	Low-risk
100	High-risk
92.13089705	High-risk
100	High-risk
91.34292754	Low-risk
59.61864205	Low-risk
41.94702935	High-risk
99.10683398	High-risk
99.9485226	High-risk
78.38718082	High-risk
67.98809363	High-risk
92.68927119	Low-risk
98.60025484	High-risk
88.13318548	Low-risk
91.06364136	High-risk
88.53619156	High-risk
99.23520064	High-risk
100	High-risk
76.57004831	High-risk
93.39588364	Low-risk
100	High-risk
74.56734417	Low-risk
71.63042692	High-risk
99.80954108	High-risk
91.3151301	High-risk
90.42288557	High-risk
93.86454056	High-risk
81.10397753	Low-risk
90.93747566	Low-risk
98.71960253	Low-risk
94.12600784	Low-risk
59.1160221	High-risk
83.60802935	Low-risk
80.48780488	High-risk
41.84972819	Low-risk
94.71780029	High-risk
98.91611559	Low-risk
91.05909362	Low-risk
95.62745786	Low-risk
94.34721384	High-risk
100	High-risk
76.90267894	Low-risk
85.30097625	Low-risk
93.40444552	Low-risk
93.64642937	Low-risk
81.6268955	Low-risk
75.09478673	High-risk
88.15625643	Low-risk
88.14333974	Low-risk
80.01224965	Low-risk
83.80495807	Low-risk
74.73326635	Low-risk
58.92654727	Low-risk
97.08510931	High-risk
71.89028965	Low-risk
90.46670743	High-risk
42.5691888	Low-risk
93.77441264	Low-risk
48.86304396	Low-risk
88.05649604	High-risk
86.17389791	High-risk
95.14614549	Low-risk
92.46260389	Low-risk
76.81496029	Low-risk
99.11484728	High-risk
96.3867125	Low-risk
75.67747964	High-risk
100	High-risk
64.77732794	High-risk
100	High-risk
93.58148492	Low-risk
98.33904956	Low-risk
99.50440207	Low-risk
99.44522524	Low-risk
78.59684273	Low-risk
100	High-risk
92.76906511	Low-risk
74.40595864	Low-risk
67.90468437	Low-risk
97.86539006	Low-risk
95.57186392	Low-risk
58.51233704	Low-risk
95.86608559	Low-risk
99.19531822	High-risk
84.44955667	Low-risk
51.40607068	High-risk
64.63661935	Low-risk
50.24994566	Low-risk
22.59527675	Low-risk
47.76846702	High-risk
83.05286672	High-risk
98.18557121	Low-risk
91.08527132	High-risk
80.62855362	Low-risk
66.07274818	Low-risk
80.55864229	High-risk
82.30037326	High-risk
41.52173265	Low-risk
88.5182644	Low-risk
79.19717186	Low-risk
79.5674496	Low-risk
98.77850521	High-risk
100	High-risk
96.7032967	Low-risk
93.63550519	Low-risk
80.46655563	Low-risk
50.75854364	High-risk
99.42473634	High-risk
98.25320991	High-risk
87.79393158	Low-risk
93.27218049	Low-risk
55.37799065	Low-risk
35.15009195	Low-risk
95.80972503	Low-risk
93.59720491	Low-risk
99.22964927	High-risk
58.77426347	High-risk
56.21980923	Low-risk
92.19397128	Low-risk
91.20617803	High-risk
87.92381481	Low-risk
99.71601789	High-risk
80.27796206	High-risk
98.5780271	High-risk
86.04674623	Low-risk
12.5338568	High-risk
98.84766075	Low-risk
84.23443698	Low-risk
100	High-risk
100	High-risk
94.37176757	High-risk
94.1997264	High-risk
99.88612952	Low-risk
99.4931009	Low-risk
100	High-risk
88.12437063	Low-risk
24.0513713	Low-risk
64.04847273	Low-risk
86.77836033	Low-risk
87.78080196	Low-risk
95.49481144	Low-risk
83.78459395	Low-risk
92.55679643	High-risk
88.53046595	High-risk
100	Low-risk
100	High-risk
73.68482309	Low-risk
65.54557191	Low-risk
100	High-risk
100	High-risk
69.94514776	Low-risk
100	High-risk
94.69347396	High-risk
83.09202157	Low-risk
100	High-risk
100	High-risk
97.63626815	Low-risk
99.78991597	High-risk
100	High-risk
100	High-risk
100	High-risk
81.39277819	High-risk
98.57893441	Low-risk
100	High-risk
98.58411993	High-risk
78.37004037	Low-risk
100	High-risk
99.79086657	Low-risk
100	High-risk
100	High-risk
97.75454045	Low-risk
99.05856215	Low-risk
95.62062273	Low-risk
100	High-risk
100	High-risk
96.17635583	Low-risk
100	High-risk
100	High-risk
100	High-risk
100	Low-risk
99.30162953	Low-risk
98.91800762	Low-risk
92.440038	Low-risk
99.27338783	High-risk
80.21145405	Low-risk
100	High-risk
81.69402331	Low-risk
100	High-risk
96.68387706	Low-risk
97.3983325	Low-risk
83.5735785	Low-risk
89.34733683	Low-risk
100	Low-risk
100	High-risk
99.25841697	High-risk
100	High-risk
96.98610359	Low-risk
87.69163299	Low-risk
64.60724835	Low-risk
98.76690899	Low-risk
100	High-risk
100	High-risk
94.77543538	Low-risk
78.8637842	Low-risk
73.77090737	Low-risk
78.07094314	Low-risk
71.57132767	Low-risk
97.94735004	High-risk
75.35545024	High-risk
82.15919488	Low-risk
82.03658805	High-risk
74.30110082	Low-risk
96.48310092	High-risk
97.69503546	High-risk
76.14678899	High-risk
56.80152611	Low-risk
100	High-risk
57.7066359	Low-risk
53.70351293	Low-risk
80.6557377	Low-risk
94.84327604	High-risk
99.71910112	Low-risk
100	Low-risk
60.64094388	Low-risk
90.06274335	Low-risk
78.89239738	Low-risk
100	High-risk
56.91463157	Low-risk
98.97898611	High-risk
99.98840714	Low-risk
99.28684628	Low-risk
97.55971223	High-risk
44.11134904	High-risk
93.76976422	Low-risk
98.10578331	Low-risk
99.23593772	Low-risk
89.45807585	High-risk
69.98067296	Low-risk
94.29429429	Low-risk
94.7076963	High-risk
87.5	High-risk
97.18014449	High-risk
96.39726812	Low-risk
94.74094566	Low-risk
89.48476886	Low-risk
99.77600509	Low-risk
94.65634284	Low-risk
99.31931986	Low-risk
64.36931582	Low-risk
65.97814098	Low-risk
48.09708742	Low-risk
46.73718713	Low-risk
100	High-risk
61.83056008	Low-risk
34.57745563	Low-risk
48.73524452	High-risk
57.94755584	High-risk
81.4841818	Low-risk
50.35046729	High-risk
46.91780822	High-risk
41.96710805	Low-risk
100	High-risk
81.3243474	Low-risk
97.18543046	High-risk
91.64504816	High-risk
99.27121335	Low-risk
0	High-risk
43.14290464	Low-risk
36.23146263	High-risk
94.55971075	High-risk
76.82356065	Low-risk
100	High-risk
96.66956323	High-risk
41.81955081	Low-risk
71.71807241	Low-risk
85.99283265	High-risk
74.12685215	High-risk
57.53262355	Low-risk
92.39296255	Low-risk
50.37750586	High-risk
63.6475554	High-risk
41.93061969	High-risk
87.85637728	High-risk
32.18753178	High-risk
97.05008706	High-risk
97.41231174	High-risk
96.24260275	Low-risk
95.85361485	Low-risk
91.54795367	Low-risk
84.00817366	Low-risk
21.14197531	High-risk
59.63378879	High-risk
80.59236165	High-risk
34.83931553	High-risk
83.73702422	Low-risk
100	High-risk
48.42118666	High-risk
84.76977568	High-risk
19.1184602	High-risk
68.54670248	High-risk
100	High-risk
91.72043847	Low-risk
97.25490196	Low-risk
100	Low-risk
89.57322293	Low-risk
85.52067597	Low-risk
91.01334738	Low-risk
91.16449138	Low-risk
90.41817667	Low-risk
100	Low-risk
74.24991518	Low-risk
98.7531402	Low-risk
98.34289818	High-risk
53.28852695	Low-risk
79.35019901	Low-risk
69.63300709	Low-risk
99.19529841	Low-risk
69.26868969	Low-risk
88.34622824	High-risk
88.86226735	High-risk
72.19777654	Low-risk
27.80475914	Low-risk
26.04415753	Low-risk
3.078677309	Low-risk
8.649409579	Low-risk
99.43805947	High-risk
16.54779047	High-risk
83.76250553	Low-risk
32.53295669	High-risk
65.83253128	Low-risk
100	High-risk
99.74499804	High-risk
88.05970149	High-risk
99.86130374	High-risk
99.36558287	High-risk
99.89758296	High-risk
97.59143622	Low-risk
99.79876276	Low-risk
71.64028632	Low-risk
72.75855983	Low-risk
92.72954376	Low-risk
89.86657285	High-risk
89.18407136	Low-risk
52.15165608	Low-risk
32.88310452	Low-risk
99.64224385	Low-risk
46.60194175	Low-risk
100	High-risk
99.52606635	High-risk
97.99816518	Low-risk
99.46356728	High-risk
45.24991859	Low-risk
71.21788049	Low-risk
99.93974089	Low-risk
75.52956989	High-risk
56.36021013	Low-risk
98.95916733	High-risk
100	High-risk
30.04057988	Low-risk
27.05874618	High-risk
26.03788529	Low-risk
58.32918946	Low-risk
60.31119368	High-risk
41.30930409	Low-risk
71.16140537	Low-risk
97.55956552	Low-risk
99.98347282	Low-risk
98.23703648	Low-risk
84.66800133	High-risk
94.17506468	Low-risk
35.59136674	High-risk
87.55155606	High-risk
81.26163977	High-risk
69.55260217	Low-risk
79.68658068	Low-risk
64.20216255	Low-risk
96.06443543	High-risk
83.23351077	Low-risk
92.97784454	High-risk
41.00127145	Low-risk
96.76326364	Low-risk
44.95288799	Low-risk
20.19283405	Low-risk
95.08398894	Low-risk
98.32285115	High-risk
61.9047619	High-risk
85.50724638	High-risk
91.4713528	Low-risk
99.94747899	High-risk
27.74040364	Low-risk
100	High-risk
38.97484485	Low-risk
38.3274709	Low-risk
89.48176062	High-risk
98.37044925	High-risk
94.48830134	High-risk
99.34835399	High-risk
96.69302971	Low-risk
95.05103543	Low-risk
89.78324831	High-risk
70.39906446	Low-risk
68.83615992	Low-risk
63.24094321	Low-risk
98.94300016	High-risk
99.36160244	Low-risk
99.0870726	Low-risk
99.03949154	Low-risk
97.47440451	Low-risk
100	High-risk
99.58140004	Low-risk
98.80005806	Low-risk
88.70985592	Low-risk
99.66433583	Low-risk
91.9166656	Low-risk
95.47706718	Low-risk
53.4978997	Low-risk
70.00121472	Low-risk
99.76798144	High-risk
79.19102518	Low-risk
99.05168454	Low-risk
60.71428571	Low-risk
45.59909994	Low-risk
94.18213002	Low-risk
25.71170058	High-risk
85.64247707	Low-risk
86.25838863	Low-risk
42.67689494	Low-risk
95.28067561	Low-risk
90.96477795	Low-risk
99.58945208	Low-risk
95.73904014	Low-risk
99.41930523	Low-risk
97.21937244	Low-risk
99.94180364	Low-risk
99.94193602	Low-risk
99.98148148	Low-risk
99.77454823	Low-risk
91.83636758	Low-risk
95.57429362	Low-risk
94.72837053	High-risk
97.66565139	Low-risk
97.37116445	Low-risk
89.48227008	Low-risk
98.31197088	Low-risk
83.09620059	Low-risk
81.18336881	Low-risk
65.57642234	Low-risk
90.97291062	Low-risk
89.8231231	Low-risk
54.22791809	Low-risk
96.87795904	Low-risk
91.36157115	Low-risk
69.64921316	Low-risk
47.03752469	Low-risk
85.76256144	Low-risk
87.95880547	Low-risk
64.90184083	Low-risk
26.34159339	Low-risk
98.62398471	Low-risk
49.30955503	Low-risk
61.13182045	Low-risk
92.43021552	Low-risk
97.80670204	High-risk
74.57337519	Low-risk
82.42361863	Low-risk
77.29130305	Low-risk
68.53280804	Low-risk
65.75204596	Low-risk
94.66085315	Low-risk
82.91180487	High-risk
87.58094611	High-risk
48.32644932	High-risk
41.78515374	Low-risk
92.45439469	High-risk
99.11971831	Low-risk
95.93707322	Low-risk
23.58982899	Low-risk
99.86510325	High-risk
99.5708904	Low-risk
81.87357536	Low-risk
85.64953922	Low-risk
84.40695091	Low-risk
100	Low-risk
99.81726816	High-risk
99.93830969	High-risk
96.92006312	High-risk
99.60644007	High-risk
100	High-risk
99.04942966	High-risk
99.35619609	High-risk
91.18510405	High-risk
99.73027647	High-risk
73.02365971	Low-risk
82.86606358	Low-risk
48.568785	Low-risk
32.12994878	Low-risk
89.70769097	Low-risk
62.60432211	Low-risk
78.6342323	Low-risk
60.70833213	Low-risk
99.91901085	High-risk
95.55185391	High-risk
87.06496379	Low-risk
99.38086679	Low-risk
98.78525872	Low-risk
97.78487353	Low-risk
68.48253555	Low-risk
91.05148337	Low-risk
85.80795949	High-risk
85.16838223	High-risk
44.58605724	Low-risk
99.96030171	High-risk
98.1159234	High-risk
100	High-risk
96.83831413	Low-risk
94.96070702	Low-risk
99.92817812	High-risk
99.94657332	Low-risk
99.72667492	Low-risk
87.21776152	Low-risk
87.77720393	Low-risk
80.05458681	Low-risk
81.87518892	Low-risk
97.88930484	Low-risk
82.09345888	Low-risk
77.34672604	Low-risk
99.96051489	High-risk
93.65539569	Low-risk
99.70161331	Low-risk
88.03547855	Low-risk
90.53968962	Low-risk
99.59417522	High-risk
88.11068142	Low-risk
60.95301874	Low-risk
99.58778134	High-risk
99.23286863	High-risk
100	High-risk
99.92153258	High-risk
72.72727273	High-risk
94.23390922	High-risk
88.85189974	Low-risk
93.49470499	High-risk
94.8429683	High-risk
90.2817623	High-risk
91.58633678	High-risk
95.38830827	Low-risk
97.60909515	Low-risk
96.95115083	Low-risk
99.56202996	High-risk
99.76502182	High-risk
100	High-risk
100	Low-risk
94.63906994	High-risk
97.92909211	Low-risk
100	High-risk
100	Low-risk
96.44177633	Low-risk
67.71107614	Low-risk
73.52936546	Low-risk
33.9000694	Low-risk
22.21596967	Low-risk
76.4154343	Low-risk
99.95802518	Low-risk
100	Low-risk
99.99718935	Low-risk
93.82448537	Low-risk
99.53648523	Low-risk
63.74073014	Low-risk
44.63160999	Low-risk
97.81722993	Low-risk
97.46135987	Low-risk
100	Low-risk
91.93697868	Low-risk
85.58521988	Low-risk
99.99837653	Low-risk
97.53269119	Low-risk
98.99262524	Low-risk
100	High-risk
100	High-risk
100	Low-risk
94.98834499	Low-risk
56.7270652	Low-risk
89.19483913	Low-risk
97.34428806	Low-risk
48.00140252	Low-risk
99.57805907	Low-risk
100	Low-risk
97.01425804	Low-risk
96.57986665	Low-risk
32.81465906	Low-risk
87.67184327	Low-risk
26.04380867	Low-risk
98.17750211	Low-risk
83.66830425	High-risk
97.00701907	Low-risk
47.6444867	Low-risk
99.74049812	Low-risk
100	High-risk
95.14018054	Low-risk
73.98142784	Low-risk
95.21692445	Low-risk
80.10663939	Low-risk
91.59460953	Low-risk
67.62355689	Low-risk
98.96245286	Low-risk
76.76506327	High-risk
76.22212609	Low-risk
90.05800617	Low-risk
100	Low-risk
99.54629602	Low-risk
96.44099724	Low-risk
27.56665583	Low-risk
100	High-risk
94.20676282	Low-risk
90.72915315	Low-risk
99.27703875	Low-risk
44.62025316	High-risk
95.22204204	Low-risk
96.13142686	Low-risk
90.45686336	High-risk
85.82330191	Low-risk
94.0306392	Low-risk
69.30853751	Low-risk
88.74587083	Low-risk
95.93387339	Low-risk
86.3957571	Low-risk
73.23712676	Low-risk
97.39768124	Low-risk
97.85096509	Low-risk
95.4077765	Low-risk
74.91443666	Low-risk
44.09985817	Low-risk
98.64498645	High-risk
98.20259081	Low-risk
81.81818182	High-risk
100	High-risk
99.4599703	High-risk
100	High-risk
100	High-risk
99.92079208	High-risk
83.16367843	High-risk
100	High-risk
96.94757494	High-risk
100	High-risk
100	High-risk
99.08918406	High-risk
98.79407635	High-risk
100	High-risk
97.90965456	Low-risk
99.44617636	Low-risk
97.97540984	Low-risk
65.22072971	Low-risk
90.71445554	High-risk
90.75397469	Low-risk
80.48649122	Low-risk
92.02036556	Low-risk
84.88034468	Low-risk
99.51947974	Low-risk
60.5108055	High-risk
99.80852082	High-risk
94.95798319	High-risk
74.50043722	High-risk
82.28591555	Low-risk
96.84749407	Low-risk
97.3876424	Low-risk
96.16812714	High-risk
92.31175613	Low-risk
93.52674342	Low-risk
99.1797962	Low-risk
90.66121878	Low-risk
86.81100586	Low-risk
100	High-risk
97.78037383	Low-risk
96.68330864	High-risk
87.40206807	High-risk
17.59929071	High-risk
89.01425616	High-risk
99.95042961	Low-risk
86.73873303	High-risk
90.64343403	Low-risk
97.6355772	Low-risk
71.19291472	Low-risk
77.05811832	Low-risk
89.34575319	Low-risk
97.1785716	Low-risk
65.72717206	Low-risk
86.69662941	Low-risk
96.66054148	Low-risk
98.43589306	High-risk
2.568807339	Low-risk
93.076992	High-risk
89.56711897	Low-risk
65.53924697	High-risk
77.16965733	Low-risk
92.06542896	High-risk
99.87234722	High-risk
79.30499215	Low-risk
3.341902314	High-risk
72.60600407	Low-risk
99.47745721	Low-risk
94.188318	Low-risk
99.88571429	High-risk
99.30267998	High-risk
100	High-risk
99.85468982	Low-risk
95.67104799	Low-risk
92.31434731	High-risk
98.89213188	Low-risk
99.9880544	Low-risk
46.77053845	Low-risk
100	High-risk
94.57811504	Low-risk
68.2280782	Low-risk
94.8976718	Low-risk
97.61308937	Low-risk
99.03836771	Low-risk
98.88223649	Low-risk
93.82938019	Low-risk
31.4076177	Low-risk
100	High-risk
99.85471017	Low-risk
21.52656287	Low-risk
99.96116002	Low-risk
99.97121355	High-risk
31.08536754	Low-risk
88.81937068	Low-risk
88.43720612	Low-risk
64.14044706	Low-risk
78.87845375	Low-risk
85.18535293	Low-risk
88.15404528	Low-risk
94.64152668	Low-risk
76.27878399	Low-risk
98.65312447	Low-risk
35.98831391	Low-risk
90.81375271	Low-risk
53.61659612	High-risk
90.69505334	High-risk
100	High-risk
97.43452699	High-risk
99.36608137	Low-risk
99.41859949	Low-risk
79.95668871	Low-risk
49.5059855	Low-risk
67.69687459	Low-risk
91.3077409	Low-risk
99.98650663	High-risk
73.92295363	Low-risk
99.43438289	High-risk
99.49931725	High-risk
98.75153565	High-risk
99.97599962	High-risk
94.24006494	High-risk
100	High-risk
99.96886675	High-risk
92.01809662	Low-risk
99.51808491	High-risk
81.27988278	Low-risk
74.1247108	Low-risk
85.54282965	Low-risk
97.45230742	Low-risk
93.64251851	Low-risk
94.77846732	Low-risk
99.27241963	High-risk
98.98344837	Low-risk
100	High-risk
90.74015446	Low-risk
76.38210358	Low-risk
99.92989835	Low-risk
100	High-risk
98.15600895	High-risk
99.85355036	Low-risk
100	High-risk
91.65698773	Low-risk
88.29019787	Low-risk
86.12609023	Low-risk
94.96864812	Low-risk
72.64106271	Low-risk
88.74316908	Low-risk
99.97137388	Low-risk
99.75450082	High-risk
99.5876384	Low-risk
97.55717596	High-risk
95.95002375	Low-risk
100	High-risk
89.94639941	Low-risk
97.2607625	Low-risk
95.34089416	Low-risk
97.78481013	High-risk
89.64976294	Low-risk
99.20634921	High-risk
55.02927781	Low-risk
4.749679076	High-risk
32.86670118	Low-risk
97.62886598	High-risk
34.61538462	Low-risk
88.86770927	Low-risk
92.88240064	Low-risk
97.45932058	Low-risk
100	High-risk
98.25771352	Low-risk
97.31401723	High-risk
90.59067796	Low-risk
89.87668675	High-risk
88.99079104	High-risk
99.91646006	High-risk
96.09762014	Low-risk
74.65127705	High-risk
97.83700659	Low-risk
88.154655	Low-risk
88.71295637	High-risk
29.4170096	Low-risk
96.13446089	Low-risk
62.3744203	Low-risk
92.45998574	High-risk
83.22161311	Low-risk
96.23330035	High-risk
67.9311472	Low-risk
83.2176203	Low-risk
80.58042531	Low-risk
70.15306122	High-risk
97.58682138	High-risk
90.81233368	Low-risk
87.97375121	Low-risk
76.67962095	High-risk
100	High-risk
41.58039162	Low-risk
100	High-risk
84.56227256	High-risk
81.16225486	Low-risk
99.8894213	Low-risk
92.76718805	Low-risk
71.67943182	Low-risk
55.26188363	Low-risk
100	High-risk
82.01062281	Low-risk
100	High-risk
34.6605864	High-risk
75.60675044	Low-risk
65.90042422	Low-risk
100	High-risk
54.12946041	Low-risk
95.03567376	Low-risk
99.496337	High-risk
85.58975166	Low-risk
91.89347175	Low-risk
49.7083377	Low-risk
99.06604973	Low-risk
100	High-risk
65.72937158	Low-risk
98.2003113	Low-risk
83.3719441	Low-risk
90.09147689	Low-risk
95.97365363	Low-risk
99.96162407	High-risk
86.28804275	Low-risk
36.51559817	Low-risk
30.75220332	Low-risk
29.96608439	Low-risk
56.07973929	Low-risk
6.918053214	Low-risk
100	Low-risk
99.86394983	Low-risk
98.72603454	Low-risk
73.70487631	Low-risk
98.63765816	Low-risk
90.36212536	Low-risk
90.8953618	Low-risk
90.5072891	Low-risk
98.67564	High-risk
99.46184027	Low-risk
83.86509817	Low-risk
74.29892863	Low-risk
47.82608696	High-risk
96.47881641	High-risk
99.43649762	Low-risk
83.90008317	Low-risk
69.46590707	High-risk
96.68481838	Low-risk
100	Low-risk
96.07039694	Low-risk
99.49931725	High-risk
100	High-risk
100	High-risk
99.96412427	High-risk
100	High-risk
98.8535532	High-risk
98.2670646	High-risk
100	High-risk
100	Low-risk
88.6431844	Low-risk
64.31997815	Low-risk
80.82603177	Low-risk
34.26124197	Low-risk
92.10729946	High-risk
95.60595174	High-risk
100	High-risk
40.55523849	Low-risk
87.85912605	High-risk
99.90013618	High-risk
64.28571429	High-risk
11.91025372	Low-risk
30.70743121	High-risk
100	High-risk
94.20400834	Low-risk
99.20579304	High-risk
98.32341806	Low-risk
99.39903846	Low-risk
89.6514715	Low-risk
82.66298808	Low-risk
98.86399416	Low-risk
95.43429844	High-risk
52.98540818	Low-risk
91.24011191	High-risk
99.49405151	High-risk
92.1846232	High-risk
32.57592801	Low-risk
85.05763766	High-risk
91.83589677	Low-risk
67.0697349	Low-risk
73.21481721	Low-risk
9.678546471	High-risk
1.36806281	High-risk
48.77875216	High-risk
37.72278899	Low-risk
47.16610554	Low-risk
49.96817909	High-risk
78.81676932	High-risk
98.17913453	Low-risk
76.19867795	High-risk
90.42972661	High-risk
96.41791045	High-risk
100	High-risk
95.28228925	High-risk
66.58494228	Low-risk
72.180164	Low-risk
81.23139511	Low-risk
99.59707613	Low-risk
65.84091555	Low-risk
99.8982706	High-risk
85.72984394	High-risk
79.02420351	High-risk
85.38893044	High-risk
79.93766501	High-risk
98.58887846	High-risk
77.56991049	High-risk
18.17874064	Low-risk
77.70067393	Low-risk
99.537146	High-risk
92.33527483	Low-risk
97.22985684	High-risk
90.26227478	High-risk
98.61783816	Low-risk
96.20565236	High-risk
99.88604916	Low-risk
100	High-risk
90.25731414	Low-risk
83.86427018	High-risk
99.88069673	High-risk
98.60968074	High-risk
99.95550117	High-risk
99.22000459	High-risk
100	High-risk
98.76617339	High-risk
97.95270217	High-risk
99.92525041	High-risk
99.99240583	High-risk
46.16002858	High-risk
99.24444444	High-risk
70.24783809	Low-risk
95.78216346	Low-risk
84.95205113	Low-risk
6.505129884	High-risk
95.27164891	Low-risk
89.30352537	High-risk
100	High-risk
97.92823095	Low-risk
22.40291262	High-risk
81.88000702	Low-risk
90.01518032	Low-risk
69.62755049	Low-risk
96.62933005	Low-risk
89.72211974	Low-risk
87.60030039	Low-risk
99.60129908	Low-risk
99.59020249	Low-risk
86.69033776	Low-risk
96.3035412	Low-risk
67.54767844	Low-risk
68.33688699	High-risk
82.70205388	Low-risk
53.58456907	Low-risk
99.86984381	High-risk
75.02865762	High-risk
99.69644237	High-risk
86.15982572	High-risk
89.45491536	High-risk
89.92669268	High-risk
67.2864637	High-risk
83.1001612	High-risk
84.8723234	High-risk
99.96261809	High-risk
99.79738155	High-risk
88.43787209	Low-risk
24.45324051	Low-risk
99.90405702	High-risk
100	High-risk
96.65778063	Low-risk
71.26248759	Low-risk
28.71783138	Low-risk
87.94765506	Low-risk
65.64954458	Low-risk
100	High-risk
76.49762525	High-risk
87.89009383	Low-risk
98.29650432	Low-risk
7.508482077	Low-risk
81.66834024	High-risk
99.27095509	Low-risk
100	High-risk
94.50236518	Low-risk
28.25707415	Low-risk
92.20743384	Low-risk
87.32535648	Low-risk
81.59504728	Low-risk
56.10043397	Low-risk
100	Low-risk
100	Low-risk
98.35555049	Low-risk
83.23193916	Low-risk
98.49776263	High-risk
93.00028766	Low-risk
99.07351547	Low-risk
99.49931725	High-risk
99.55290611	Low-risk
90.75569355	High-risk
95.83205518	Low-risk
100	High-risk
92.71017967	High-risk
37.49885405	High-risk
78.20387876	High-risk
100	High-risk
98.0142864	Low-risk
96.77488371	Low-risk
68.85644769	High-risk
98.57029388	High-risk
90.18867925	High-risk
99.98696559	High-risk
90.72967616	Low-risk
96.77849795	Low-risk
72.7860241	High-risk
87.75998681	Low-risk
57.29794934	Low-risk
100	High-risk
99.79466119	High-risk
100	High-risk
68.32943013	Low-risk
29.40345923	Low-risk
91.9981427	Low-risk
99.40281619	Low-risk
100	High-risk
62.37548423	Low-risk
17.22638445	Low-risk
59.88385248	Low-risk
7.386035776	Low-risk
54.83499046	Low-risk
72.81509434	Low-risk
99.16666667	Low-risk
32.50627385	Low-risk
32.39546654	Low-risk
55.15565933	Low-risk
29.65994608	Low-risk
49.85285462	Low-risk
88.04083617	Low-risk
64.01111626	High-risk
95.32484445	High-risk
95.70159182	Low-risk
58.57142857	Low-risk
36.71775994	Low-risk
91.08969084	Low-risk
100	High-risk
99.6719585	Low-risk
95.01911746	Low-risk
71.81240286	Low-risk
91.03698535	Low-risk
91.08613697	Low-risk
100	High-risk
75.56972937	Low-risk
95.07545775	Low-risk
41.56187904	Low-risk
97.80436321	Low-risk
97.97832599	Low-risk
39.60004303	High-risk
8.688251115	High-risk
100	High-risk
77.37556561	High-risk
100	High-risk
95.14613695	High-risk
98.65710362	High-risk
99.64406907	Low-risk
56.10695073	Low-risk
30.5567575	Low-risk
44.3326899	Low-risk
58.2135503	Low-risk
90.9431891	Low-risk
76.21253833	Low-risk
82.20287942	Low-risk
77.77922306	Low-risk
64.29147187	Low-risk
97.11937812	Low-risk
80.93418259	High-risk
100	Low-risk
99.54804151	Low-risk
99.31506849	Low-risk
98.19936144	Low-risk
99.59132348	Low-risk
98.89263361	Low-risk
100	High-risk
65.47563403	Low-risk
60.24312522	Low-risk
35.65711592	Low-risk
76.1119248	Low-risk
74.8679002	Low-risk
64.46494487	Low-risk
56.03323714	Low-risk
8.319467554	High-risk
73.86257722	Low-risk
63.81624528	Low-risk
39.24211597	Low-risk
100	High-risk
98.36069167	Low-risk
95.79491855	Low-risk
88.49489026	Low-risk
80.17674022	Low-risk
92.77954809	Low-risk
85.53543341	Low-risk
98.87593087	High-risk
85.68932698	Low-risk
93.78691336	Low-risk
98.87646923	Low-risk
91.50729881	Low-risk
55.41737831	Low-risk
99.83099385	High-risk
9.681315388	Low-risk
95.40311365	Low-risk
76.16380223	Low-risk
96.8461773	Low-risk
33.66186094	Low-risk
94.2947039	Low-risk
91.25744509	Low-risk
87.09477387	Low-risk
11.39611847	Low-risk
88.73008088	Low-risk
99.64652145	Low-risk
82.09606987	High-risk
70.97361434	Low-risk
36.87988314	Low-risk
99.16240772	High-risk
96.63504675	Low-risk
58.03331542	Low-risk
100	Low-risk
56.47416773	Low-risk
94.7448291	Low-risk
100	Low-risk
100	High-risk
97.93491188	Low-risk
98.92126604	Low-risk
99.95033524	Low-risk
98.9552775	Low-risk
84.64014143	Low-risk
90.48281914	Low-risk
99.21909311	Low-risk
99.05542436	Low-risk
98.65411765	Low-risk
99.51953111	Low-risk
99.56463957	Low-risk
99.99578882	Low-risk
99.96405464	Low-risk
100	High-risk
98.45365111	Low-risk
93.02306713	Low-risk
87.27317917	Low-risk
47.04085548	Low-risk
79.11497456	Low-risk
94.15071258	Low-risk
100	High-risk
81.24880338	Low-risk
92.96126508	Low-risk
86.06405176	Low-risk
98.10732394	Low-risk
79.3800837	Low-risk
92.10753555	High-risk
96.83279743	High-risk
100	High-risk
100	High-risk
99.92211838	High-risk
78.33898088	Low-risk
69.18564774	Low-risk
76.82201352	Low-risk
73.33231207	Low-risk
71.23112871	Low-risk
96.19892303	Low-risk
46.19697959	Low-risk
70.22158596	Low-risk
84.33322743	Low-risk
93.96842083	Low-risk
29.4200277	Low-risk
91.45531424	Low-risk
64.15461051	Low-risk
98.79347755	High-risk
99.76442874	Low-risk
99.42125277	Low-risk
89.30118791	Low-risk
91.58408068	Low-risk
90.79817313	Low-risk
82.58949181	Low-risk
95.20803802	Low-risk
96.34800522	High-risk
85.67308472	Low-risk
90.56851293	Low-risk
97.04616965	High-risk
86.49666905	Low-risk
70.49611232	Low-risk
98.84598132	High-risk
99.1548793	Low-risk
90.47283291	Low-risk
44.74868211	Low-risk
98.0136969	Low-risk
80.04771044	Low-risk
95.48022599	High-risk
95.97858728	High-risk
100	High-risk
73.70036539	Low-risk
99.2045791	High-risk
75.79054764	High-risk
61.33732512	High-risk
61.41324739	High-risk
82.77010001	High-risk
30.98333459	Low-risk
99.47140207	Low-risk
98.16709292	High-risk
99.70265615	High-risk
51.39045279	Low-risk
44.92949585	High-risk
100	Low-risk
87.89148754	High-risk
91.74598435	Low-risk
95.8589663	Low-risk
68.13660335	Low-risk
100	High-risk
87.88543866	Low-risk
97.42273434	Low-risk
98.55413584	Low-risk
95.11071291	High-risk
93.18076594	Low-risk
100	High-risk
95.69079492	Low-risk
97.60182768	Low-risk
99.32353255	Low-risk
98.83394485	Low-risk
99.56551455	Low-risk
99.44687716	Low-risk
95.29148314	Low-risk
99.37354215	Low-risk
96.57925695	Low-risk
100	High-risk
100	High-risk
57.86022714	Low-risk
77.67342443	Low-risk
98.2109915	Low-risk
98.50768259	Low-risk
98.53249097	Low-risk
100	High-risk
83.43762421	Low-risk
96.27591681	Low-risk
99.93622572	Low-risk
99.55476204	Low-risk
95.63309143	Low-risk
97.46823946	Low-risk
60.94056172	Low-risk
96.91014982	Low-risk
90.04141385	Low-risk
98.6068697	Low-risk
99.49966363	Low-risk
96.72799494	Low-risk
99.7923088	Low-risk
87.57179204	Low-risk
100	Low-risk
99.42838504	Low-risk
93.05197325	High-risk
85.258665	High-risk
100	Low-risk
100	High-risk
48.90756496	Low-risk
80.87131818	High-risk
61.86753423	Low-risk
99.2	Low-risk
63.51472263	Low-risk
36.58304143	Low-risk
99.59188879	High-risk
99.78117082	Low-risk
100	High-risk
94.52146992	Low-risk
28.24850326	Low-risk
72.10686498	Low-risk
32.95103238	Low-risk
83.95228383	Low-risk
100	High-risk
100	High-risk
98.71589085	High-risk
98.29136691	High-risk
100	High-risk
100	High-risk
99.40236068	High-risk
84.65163934	Low-risk
71.93312258	Low-risk
80.50977685	Low-risk
84.92319169	Low-risk
99.19899073	Low-risk
93.83680338	Low-risk
99.75338213	High-risk
91.45500187	Low-risk
92.46982198	Low-risk
99.70161957	High-risk
89.17102321	High-risk
86.1073111	Low-risk
95.59979515	Low-risk
99.9609589	Low-risk
99.34219668	Low-risk
92.43180289	Low-risk
98.42921197	Low-risk
99.82105557	High-risk
98.09600766	Low-risk
78.90149947	Low-risk
98.08152209	Low-risk
87.03129155	High-risk
88.05409467	Low-risk
75.53408911	Low-risk
98.26552029	Low-risk
90.87554368	Low-risk
76.75677876	High-risk
85.46350731	Low-risk
49.98789475	Low-risk
99.22382303	Low-risk
76.06963041	Low-risk
100	High-risk
95.16898908	Low-risk
83.28759905	Low-risk
96.74781755	Low-risk
89.25899052	Low-risk
98.28571617	Low-risk
85.50889062	Low-risk
92.51918495	Low-risk
85.45356552	Low-risk
88.97009676	Low-risk
19.07768848	Low-risk
97.72729831	High-risk
98.12907353	Low-risk
60.74870852	High-risk
98.94103703	Low-risk
92.74442144	Low-risk
88.50719879	Low-risk
100	High-risk
90.94028736	Low-risk
99.98124833	Low-risk
68.73434264	Low-risk
68.95253316	Low-risk
54.28571429	High-risk
99.19401774	Low-risk
72.43741765	High-risk
100	High-risk
98.86842192	High-risk
81.87467754	High-risk
80.85882957	Low-risk
84.97275321	Low-risk
96.53075537	High-risk
97.95899751	High-risk
74.15695285	High-risk
94.6415036	High-risk
96.34335113	Low-risk
77.3120873	Low-risk
93.47126112	Low-risk
93.05512693	Low-risk
51.75438596	High-risk
83.81770953	Low-risk
94.43574204	Low-risk
65.28440398	Low-risk
84.83660131	High-risk
78.5501988	High-risk
99.87599646	High-risk
99.42656278	High-risk
70.4929102	High-risk
98.82072736	High-risk
98.25832891	Low-risk
63.02652951	High-risk
90.26063355	High-risk
85.24612849	High-risk
97.90478729	High-risk
91.97736182	Low-risk
76.10229903	Low-risk
94.43908943	Low-risk
76.57881545	High-risk
98.83736018	Low-risk
100	Low-risk
50.67158283	High-risk
69.72568661	Low-risk
37.73354819	Low-risk
49.45947042	Low-risk
33.60809834	Low-risk
32.81023258	Low-risk
91.9995746	Low-risk
95.81749049	High-risk
73.66507376	Low-risk
94.10513699	High-risk
94.87800632	Low-risk
90.15785403	Low-risk
35.9559938	Low-risk
99.88075364	High-risk
98.01360672	High-risk
81.43583842	Low-risk
88.1748072	High-risk
94.95356037	Low-risk
98.11923584	Low-risk
77.3402195	Low-risk
90.57732381	Low-risk
93.93628058	Low-risk
100	High-risk
83.5349341	High-risk
88.72671945	Low-risk
85.96579039	Low-risk
97.92246734	Low-risk
76.13964439	Low-risk
99.49338058	Low-risk
68.22029227	Low-risk
90.34350214	Low-risk
99.16825163	High-risk
72.21065713	Low-risk
98.9487061	High-risk
99.27551849	Low-risk
93.88110466	Low-risk
100	High-risk
0	Low-risk
8.414129839	High-risk
96.97247338	Low-risk
54.06317442	Low-risk
96.94027696	Low-risk
99.25121992	Low-risk
91.96243681	Low-risk
72.62773723	Low-risk
63.32929458	Low-risk
96.31346429	Low-risk
96.26935086	Low-risk
100	High-risk
97.8531632	Low-risk
100	Low-risk
97.64752036	Low-risk
42.33119377	Low-risk
99.07324711	Low-risk
66.88892005	Low-risk
85.75606353	Low-risk
81.56378601	Low-risk
40.90909091	High-risk
22.22590262	High-risk
38.7427387	Low-risk
46.23786408	Low-risk
78.50798722	Low-risk
91.44592543	High-risk
45.19164956	Low-risk
19.03339192	Low-risk
99.5394585	High-risk
98.92765877	Low-risk
93.9213784	Low-risk
99.64638876	High-risk
98.86363636	High-risk
92.34188755	Low-risk
89.79952008	Low-risk
89.28027931	Low-risk
91.63041314	Low-risk
99.34703834	Low-risk
78.2538757	Low-risk
93.86408969	Low-risk
85.05968101	Low-risk
99.96998928	High-risk
92.83684982	Low-risk
81.37617935	High-risk
84.21487648	Low-risk
87.25501704	Low-risk
92.73288774	High-risk
96.8919531	Low-risk
98.27511186	High-risk
80.57810156	Low-risk
58.14856264	Low-risk
97.55279305	Low-risk
85.60168529	Low-risk
75.25584915	Low-risk
55.81753586	Low-risk
100	High-risk
32.99240286	Low-risk
71.34165866	Low-risk
99.96701575	High-risk
23.8379983	Low-risk
99.30594456	Low-risk
60.81503852	Low-risk
57.10702341	Low-risk
55.748947	Low-risk
59.08483371	Low-risk
95.14161574	Low-risk
66.60410943	Low-risk
75.29438195	Low-risk
74.38911616	Low-risk
95.30835699	Low-risk
26.07318866	Low-risk
42.31214605	Low-risk
39.12850537	Low-risk
92.78822571	Low-risk
66.82245148	Low-risk
90.57299779	High-risk
20.90871799	Low-risk
0.792486058	High-risk
71.29180919	Low-risk
62.93467569	High-risk
55.62582055	Low-risk
97.30677739	Low-risk
85.04537241	Low-risk
95.52183738	High-risk
98.85830604	Low-risk
100	High-risk
77.00421941	High-risk
57.75280335	Low-risk
40.89760282	Low-risk
64.0553214	Low-risk
100	Low-risk
63.99553451	Low-risk
29.34744929	Low-risk
23.58815691	Low-risk
18.83547605	Low-risk
34.2085167	Low-risk
79.70602973	Low-risk
24.65823931	Low-risk
77.68749595	Low-risk
76.6151217	Low-risk
97.71547433	Low-risk
84.01905111	High-risk
92.6215387	Low-risk
96.31969039	Low-risk
74.8625784	Low-risk
97.77521291	Low-risk
83.52769941	Low-risk
95.95681246	Low-risk
82.8871533	Low-risk
63.5966235	Low-risk
99.41328967	Low-risk
58.34150064	Low-risk
60.3064169	Low-risk
58.38201032	Low-risk
96.65761811	Low-risk
88.68613139	Low-risk
77.84899176	High-risk
76.581683	Low-risk
49.51213041	High-risk
63.43305571	Low-risk
78.26887661	Low-risk
80.26550518	Low-risk
87.10356598	Low-risk
83.65505618	Low-risk
73.74654374	High-risk
93.06045416	Low-risk
82.85714286	Low-risk
100	Low-risk
91.04368839	Low-risk
40.10989011	Low-risk
90.7099787	High-risk
84.43233153	Low-risk
93.19394111	Low-risk
97.31035282	Low-risk
68.77828054	Low-risk
85.97460666	Low-risk
95.74707978	High-risk
88.50331739	Low-risk
92.25322782	Low-risk
100	Low-risk
98.10298103	High-risk
99.54702904	Low-risk
74.27708551	Low-risk
92.85590671	High-risk
92.7527434	Low-risk
78.93479472	Low-risk
39.77780323	Low-risk
90.09650943	Low-risk
58.15964886	Low-risk
99.92833517	High-risk
99.3166287	High-risk
87.97919168	Low-risk
99.82748998	Low-risk
86.54834047	Low-risk
89.35958726	Low-risk
91.66898266	Low-risk
40.28925079	Low-risk
88.56750143	Low-risk
68.57687975	High-risk
88.90118172	Low-risk
92.35796303	Low-risk
92.78639247	Low-risk
87.61689143	High-risk
84.80566343	High-risk
87.76568323	Low-risk
92.28493917	Low-risk
99.53298986	Low-risk
99.21756078	High-risk
100	High-risk
97.26104734	Low-risk
[truncated: 2,330 more rows]
