# Supplementary material for: Matrix condition mediates the effects of habitat fragmentation on species extinction risk
Source: Nat Commun. 2022 Feb 1;13:595. doi: 10.1038/s41467-022-28270-3 (PMC8807630; doi:10.1038/s41467-022-28270-3)
Supplement: Supplementary file 4 — Source Data [file 41467_2022_28270_MOESM4_ESM.zip › Source_Data_Supplementary_Fig4_Afrotropical.csv]

matrix.Afrotropical	transition.matrix.Afrotropical
97.53450687	Low-risk
92.5750054	Low-risk
91.97809383	Low-risk
95.24371874	Low-risk
97.91188681	Low-risk
93.4437514	Low-risk
98.92761394	Low-risk
95.92549404	Low-risk
89.70084197	Low-risk
100	High-risk
94.80903394	Low-risk
81.92859726	Low-risk
96.74676779	Low-risk
85.0676404	Low-risk
91.3461109	Low-risk
89.42389866	Low-risk
89.93763042	Low-risk
99.86934936	High-risk
97.36602052	Low-risk
63.00403226	Low-risk
98.50808123	High-risk
89.03170523	High-risk
97.49405012	High-risk
95.02705192	High-risk
88.28490073	Low-risk
99.71503043	High-risk
86.58881356	Low-risk
75.42002206	Low-risk
91.136709	High-risk
77.29131846	High-risk
52.33350942	Low-risk
99.83767045	High-risk
97.99298066	Low-risk
99.98850905	High-risk
94.30573454	Low-risk
94.3603942	Low-risk
96.89238038	Low-risk
94.35764974	Low-risk
96.31607148	Low-risk
82.442395	Low-risk
98.84281581	High-risk
100	High-risk
70.02940096	Low-risk
98.73933689	Low-risk
96.63902576	High-risk
92.65436305	Low-risk
99.28218483	Low-risk
98.86630363	Low-risk
99.23000497	Low-risk
97.51992914	High-risk
94.05314293	Low-risk
100	High-risk
86.51403331	Low-risk
86.1232201	Low-risk
100	Low-risk
96.22865367	Low-risk
86.10038177	Low-risk
73.65813377	High-risk
43.74488649	Low-risk
79.91799864	High-risk
89.14271678	High-risk
68.6672739	High-risk
98.70725062	Low-risk
83.76281127	Low-risk
93.30911065	Low-risk
91.23602452	Low-risk
87.50814543	Low-risk
94.13272481	Low-risk
89.0769384	Low-risk
81.24602755	High-risk
90.17699115	High-risk
83.88790947	Low-risk
98.80692899	High-risk
96.38668031	Low-risk
88.88137072	High-risk
100	High-risk
92.13089705	High-risk
100	High-risk
91.34292754	Low-risk
59.61864205	Low-risk
41.94702935	High-risk
99.10683398	High-risk
99.9485226	High-risk
78.38718082	High-risk
67.98809363	High-risk
92.68927119	Low-risk
98.60025484	High-risk
88.13318548	Low-risk
91.06364136	High-risk
88.53619156	High-risk
99.23520064	High-risk
100	High-risk
76.57004831	High-risk
93.39588364	Low-risk
100	High-risk
81.10397753	Low-risk
90.93747566	Low-risk
98.71960253	Low-risk
94.12600784	Low-risk
83.60802935	Low-risk
80.48780488	High-risk
98.91611559	Low-risk
95.62745786	Low-risk
94.34721384	High-risk
100	High-risk
98.18557121	Low-risk
91.08527132	High-risk
99.42473634	High-risk
98.25320991	High-risk
95.80972503	Low-risk
92.19397128	Low-risk
91.20617803	High-risk
87.92381481	Low-risk
99.71601789	High-risk
80.27796206	High-risk
98.5780271	High-risk
86.04674623	Low-risk
98.84766075	Low-risk
84.23443698	Low-risk
88.12437063	Low-risk
88.53046595	High-risk
100	Low-risk
73.68482309	Low-risk
65.54557191	Low-risk
100	High-risk
100	High-risk
69.94514776	Low-risk
100	High-risk
94.69347396	High-risk
83.09202157	Low-risk
100	High-risk
100	High-risk
97.63626815	Low-risk
99.78991597	High-risk
100	High-risk
100	High-risk
100	High-risk
81.39277819	High-risk
98.57893441	Low-risk
100	High-risk
78.37004037	Low-risk
99.79086657	Low-risk
100	High-risk
99.27338783	High-risk
80.21145405	Low-risk
100	High-risk
81.69402331	Low-risk
100	High-risk
96.68387706	Low-risk
97.3983325	Low-risk
83.5735785	Low-risk
89.34733683	Low-risk
100	Low-risk
100	High-risk
99.25841697	High-risk
100	High-risk
96.98610359	Low-risk
87.69163299	Low-risk
100	High-risk
100	High-risk
94.77543538	Low-risk
78.8637842	Low-risk
73.77090737	Low-risk
78.07094314	Low-risk
71.57132767	Low-risk
97.94735004	High-risk
57.94755584	High-risk
81.4841818	Low-risk
100	High-risk
81.3243474	Low-risk
97.18543046	High-risk
91.64504816	High-risk
99.27121335	Low-risk
97.05008706	High-risk
97.41231174	High-risk
91.54795367	Low-risk
84.00817366	Low-risk
100	High-risk
91.72043847	Low-risk
97.25490196	Low-risk
100	Low-risk
89.57322293	Low-risk
85.52067597	Low-risk
91.01334738	Low-risk
91.16449138	Low-risk
90.41817667	Low-risk
100	Low-risk
74.24991518	Low-risk
98.7531402	Low-risk
53.28852695	Low-risk
79.35019901	Low-risk
99.19529841	Low-risk
88.86226735	High-risk
98.95916733	High-risk
98.37044925	High-risk
94.48830134	High-risk
96.69302971	Low-risk
95.05103543	Low-risk
99.0870726	Low-risk
99.03949154	Low-risk
97.47440451	Low-risk
100	High-risk
99.58140004	Low-risk
98.80005806	Low-risk
99.05168454	Low-risk
95.57429362	Low-risk
94.72837053	High-risk
97.66565139	Low-risk
97.37116445	Low-risk
89.48227008	Low-risk
98.31197088	Low-risk
83.09620059	Low-risk
81.18336881	Low-risk
98.62398471	Low-risk
92.43021552	Low-risk
82.91180487	High-risk
87.58094611	High-risk
92.45439469	High-risk
99.11971831	Low-risk
81.87357536	Low-risk
99.81726816	High-risk
99.93830969	High-risk
96.92006312	High-risk
99.60644007	High-risk
100	High-risk
99.04942966	High-risk
99.35619609	High-risk
91.18510405	High-risk
99.73027647	High-risk
60.70833213	Low-risk
99.91901085	High-risk
85.16838223	High-risk
44.58605724	Low-risk
98.1159234	High-risk
99.72667492	Low-risk
87.21776152	Low-risk
87.77720393	Low-risk
80.05458681	Low-risk
81.87518892	Low-risk
97.88930484	Low-risk
82.09345888	Low-risk
99.96051489	High-risk
93.65539569	Low-risk
99.70161331	Low-risk
88.03547855	Low-risk
90.53968962	Low-risk
99.59417522	High-risk
99.23286863	High-risk
100	High-risk
88.85189974	Low-risk
94.8429683	High-risk
90.2817623	High-risk
97.60909515	Low-risk
96.95115083	Low-risk
99.56202996	High-risk
99.76502182	High-risk
100	Low-risk
96.44177633	Low-risk
73.52936546	Low-risk
33.9000694	Low-risk
22.21596967	Low-risk
76.4154343	Low-risk
100	Low-risk
99.99718935	Low-risk
97.46135987	Low-risk
97.53269119	Low-risk
100	Low-risk
48.00140252	Low-risk
100	Low-risk
97.01425804	Low-risk
96.57986665	Low-risk
98.17750211	Low-risk
83.66830425	High-risk
76.76506327	High-risk
100	High-risk
94.20676282	Low-risk
90.72915315	Low-risk
99.27703875	Low-risk
44.62025316	High-risk
95.22204204	Low-risk
96.13142686	Low-risk
90.45686336	High-risk
85.82330191	Low-risk
88.74587083	Low-risk
95.93387339	Low-risk
86.3957571	Low-risk
73.23712676	Low-risk
97.39768124	Low-risk
97.85096509	Low-risk
95.4077765	Low-risk
74.91443666	Low-risk
98.20259081	Low-risk
100	High-risk
96.94757494	High-risk
100	High-risk
100	High-risk
99.08918406	High-risk
65.22072971	Low-risk
90.75397469	Low-risk
80.48649122	Low-risk
92.02036556	Low-risk
84.88034468	Low-risk
99.51947974	Low-risk
94.95798319	High-risk
92.31175613	Low-risk
93.52674342	Low-risk
96.68330864	High-risk
89.01425616	High-risk
90.64343403	Low-risk
77.05811832	Low-risk
98.43589306	High-risk
93.076992	High-risk
89.56711897	Low-risk
72.60600407	Low-risk
99.30267998	High-risk
100	High-risk
100	High-risk
94.57811504	Low-risk
93.82938019	Low-risk
88.81937068	Low-risk
88.43720612	Low-risk
90.69505334	High-risk
100	High-risk
97.43452699	High-risk
99.36608137	Low-risk
99.41859949	Low-risk
79.95668871	Low-risk
73.92295363	Low-risk
99.51808491	High-risk
81.27988278	Low-risk
74.1247108	Low-risk
85.54282965	Low-risk
97.45230742	Low-risk
100	High-risk
91.65698773	Low-risk
86.12609023	Low-risk
97.2607625	Low-risk
95.34089416	Low-risk
97.78481013	High-risk
97.31401723	High-risk
90.59067796	Low-risk
88.99079104	High-risk
88.154655	Low-risk
83.22161311	Low-risk
67.9311472	Low-risk
70.15306122	High-risk
97.58682138	High-risk
90.81233368	Low-risk
87.97375121	Low-risk
76.67962095	High-risk
84.56227256	High-risk
81.16225486	Low-risk
99.8894213	Low-risk
92.76718805	Low-risk
100	High-risk
86.28804275	Low-risk
100	Low-risk
98.72603454	Low-risk
73.70487631	Low-risk
98.63765816	Low-risk
90.36212536	Low-risk
90.8953618	Low-risk
90.5072891	Low-risk
98.67564	High-risk
100	High-risk
100	High-risk
99.96412427	High-risk
100	High-risk
98.8535532	High-risk
98.2670646	High-risk
100	High-risk
99.20579304	High-risk
91.24011191	High-risk
98.17913453	Low-risk
76.19867795	High-risk
90.42972661	High-risk
96.41791045	High-risk
100	High-risk
95.28228925	High-risk
66.58494228	Low-risk
72.180164	Low-risk
81.23139511	Low-risk
99.59707613	Low-risk
85.72984394	High-risk
85.38893044	High-risk
100	High-risk
97.92823095	Low-risk
96.62933005	Low-risk
89.72211974	Low-risk
87.60030039	Low-risk
99.60129908	Low-risk
99.59020249	Low-risk
86.69033776	Low-risk
96.3035412	Low-risk
99.86984381	High-risk
75.02865762	High-risk
86.15982572	High-risk
67.2864637	High-risk
83.1001612	High-risk
84.8723234	High-risk
92.20743384	Low-risk
81.59504728	Low-risk
56.10043397	Low-risk
100	High-risk
97.11937812	Low-risk
80.93418259	High-risk
100	Low-risk
99.54804151	Low-risk
99.31506849	Low-risk
98.19936144	Low-risk
99.59132348	Low-risk
98.89263361	Low-risk
100	High-risk
100	High-risk
98.36069167	Low-risk
95.79491855	Low-risk
93.02306713	Low-risk
94.15071258	Low-risk
81.24880338	Low-risk
92.10753555	High-risk
96.83279743	High-risk
89.30118791	Low-risk
91.58408068	Low-risk
90.79817313	Low-risk
82.58949181	Low-risk
95.20803802	Low-risk
85.67308472	Low-risk
90.56851293	Low-risk
97.04616965	High-risk
86.49666905	Low-risk
70.49611232	Low-risk
98.84598132	High-risk
98.0136969	Low-risk
99.47140207	Low-risk
98.16709292	High-risk
100	Low-risk
99.32353255	Low-risk
99.56551455	Low-risk
99.44687716	Low-risk
57.86022714	Low-risk
77.67342443	Low-risk
98.50768259	Low-risk
98.53249097	Low-risk
83.43762421	Low-risk
97.46823946	Low-risk
60.94056172	Low-risk
90.04141385	Low-risk
96.72799494	Low-risk
87.57179204	Low-risk
100	High-risk
94.52146992	Low-risk
72.10686498	Low-risk
83.95228383	Low-risk
100	High-risk
100	High-risk
98.71589085	High-risk
98.29136691	High-risk
100	High-risk
100	High-risk
99.40236068	High-risk
90.87554368	Low-risk
98.28571617	Low-risk
100	High-risk
97.95899751	High-risk
93.47126112	Low-risk
94.43574204	Low-risk
98.82072736	High-risk
98.25832891	Low-risk
94.43908943	Low-risk
99.49338058	Low-risk
68.22029227	Low-risk
90.34350214	Low-risk
99.27551849	Low-risk
89.28027931	Low-risk
91.63041314	Low-risk
99.34703834	Low-risk
78.2538757	Low-risk
93.86408969	Low-risk
85.05968101	Low-risk
92.83684982	Low-risk
81.37617935	High-risk
84.21487648	Low-risk
96.8919531	Low-risk
76.6151217	Low-risk
97.71547433	Low-risk
84.01905111	High-risk
93.06045416	Low-risk
90.7099787	High-risk
84.43233153	Low-risk
88.90118172	Low-risk
92.35796303	Low-risk
92.78639247	Low-risk
84.80566343	High-risk
87.76568323	Low-risk
92.28493917	Low-risk
99.53298986	Low-risk
99.21756078	High-risk
100	High-risk
97.26104734	Low-risk
96.65163651	Low-risk
98.27843314	Low-risk
91.45858692	Low-risk
91.4802249	Low-risk
76.13079776	High-risk
82.20942361	High-risk
87.74909234	High-risk
99.23468797	Low-risk
91.73534019	Low-risk
98.42782745	Low-risk
98.85197602	Low-risk
95.87920463	Low-risk
94.28578671	Low-risk
83.16189772	Low-risk
86.77203979	Low-risk
89.21837496	Low-risk
94.54490561	Low-risk
60.86433946	Low-risk
100	High-risk
89.62411949	Low-risk
71.42488044	Low-risk
97.58992015	Low-risk
84.03155909	Low-risk
96.02081327	High-risk
99.65819985	High-risk
93.47355338	Low-risk
90.83396861	Low-risk
78.33445618	Low-risk
78.36784393	Low-risk
94.95372339	Low-risk
85.45154045	Low-risk
82.66328224	Low-risk
85.97669116	Low-risk
99.89082969	High-risk
98.7605042	High-risk
95.89693863	High-risk
99.63963964	High-risk
97.75972832	Low-risk
94.32181125	Low-risk
80.16710682	Low-risk
99.94941191	High-risk
97.63086035	Low-risk
88.0415807	Low-risk
79.0793072	Low-risk
56.32398448	Low-risk
100	High-risk
100	High-risk
98.96182746	Low-risk
92.12994427	High-risk
93.27378394	High-risk
100	High-risk
99.36046013	High-risk
100	High-risk
96.50378246	High-risk
91.07375743	High-risk
98.09885932	High-risk
100	High-risk
97.07964602	High-risk
100	High-risk
89.26498257	Low-risk
99.5665107	High-risk
81.25699616	Low-risk
100	High-risk
100	High-risk
99.59911232	High-risk
100	Low-risk
100	Low-risk
97.14829165	Low-risk
89.88537862	Low-risk
87.56166624	Low-risk
87.94305397	Low-risk
94.86362491	High-risk
93.46802615	Low-risk
84.77397172	Low-risk
97.2372315	Low-risk
96.67465925	Low-risk
89.11504551	High-risk
79.37568325	Low-risk
94.82060378	Low-risk
86.51400492	Low-risk
99.94508572	High-risk
92.25722431	Low-risk
100	High-risk
82.95442272	High-risk
92.6001411	Low-risk
95.99428548	Low-risk
76.37665198	High-risk
99.58711388	Low-risk
88.06291295	Low-risk
97.53249768	High-risk
100	High-risk
98.01835032	Low-risk
96.39696281	High-risk
82.53506514	Low-risk
84.2932528	Low-risk
89.82426076	Low-risk
99.59061834	High-risk
92.35506168	Low-risk
89.64901961	High-risk
89.28933521	Low-risk
88.88404256	Low-risk
83.87711503	Low-risk
89.35001132	Low-risk
98.01998991	Low-risk
92.23964821	Low-risk
100	High-risk
98.97462119	Low-risk
99.40913998	Low-risk
80.93245739	Low-risk
86.52016558	Low-risk
82.9063902	Low-risk
100	Low-risk
100	Low-risk
80.03882404	Low-risk
76.68221186	Low-risk
39.05447071	High-risk
30.93624291	Low-risk
86.15845278	Low-risk
100	Low-risk
99.32383041	Low-risk
100	High-risk
100	High-risk
90.59681334	High-risk
100	High-risk
80.23921291	Low-risk
96.53365283	Low-risk
97.77939251	Low-risk
93.4854692	High-risk
83.83168085	High-risk
99.46459085	High-risk
76.81007972	Low-risk
97.92498005	Low-risk
80.03182045	Low-risk
87.71173822	Low-risk
99.13873602	Low-risk
93.02329214	Low-risk
77.70789836	Low-risk
88.71668568	Low-risk
80.70881823	Low-risk
87.18698952	Low-risk
84.89908025	Low-risk
69.70405841	Low-risk
70.92391019	Low-risk
78.61335414	Low-risk
99.02571925	Low-risk
100	Low-risk
92.53116558	Low-risk
82.23634788	Low-risk
96.66795941	Low-risk
67.5366289	Low-risk
87.52379077	Low-risk
99.50163526	Low-risk
95.19408503	High-risk
99.98425522	Low-risk
93.47917485	Low-risk
87.5309846	Low-risk
100	High-risk
66.77712929	High-risk
75.50767385	Low-risk
87.31061223	Low-risk
92.35694094	Low-risk
88.85688736	High-risk
79.98320924	Low-risk
87.83344516	Low-risk
88.88801012	Low-risk
99.95189995	High-risk
100	High-risk
97.01146481	Low-risk
95.0308282	Low-risk
93.94341943	Low-risk
90.47140889	Low-risk
71.60036861	Low-risk
87.99876283	Low-risk
71.51051178	Low-risk
97.85780813	Low-risk
95.40372671	Low-risk
92.72030651	High-risk
98.84144977	Low-risk
94.51061162	Low-risk
100	High-risk
100	High-risk
83.7973984	High-risk
89.33002481	High-risk
96.4058316	Low-risk
99.5494573	High-risk
97.10390715	Low-risk
100	Low-risk
98.74645091	Low-risk
96.09939324	Low-risk
97.5481939	Low-risk
99.53854928	Low-risk
95.23099851	Low-risk
99.71596539	Low-risk
97.534937	Low-risk
97.534937	Low-risk
100	High-risk
99.58945352	Low-risk
99.17514197	Low-risk
95.03458928	Low-risk
63.89756736	Low-risk
100	High-risk
98.35130733	Low-risk
89.89890413	Low-risk
83.22483709	Low-risk
80.8289353	Low-risk
99.21527194	Low-risk
81.23391167	Low-risk
88.7724487	Low-risk
92.55213775	Low-risk
86.86493007	Low-risk
95.78486927	High-risk
100	High-risk
87.57490693	Low-risk
100	High-risk
87.80138651	High-risk
96.86746988	High-risk
100	High-risk
100	High-risk
92.10540481	Low-risk
86.50371307	Low-risk
99.95950134	Low-risk
97.13989068	Low-risk
80.55183314	Low-risk
98.41904018	Low-risk
95.00438671	Low-risk
89.29284119	Low-risk
99.23913043	Low-risk
98.19546396	Low-risk
97.13090257	Low-risk
92.01609072	Low-risk
62.02963491	Low-risk
99.49879339	High-risk
85.21057047	Low-risk
89.73326889	Low-risk
94.35863074	Low-risk
99.31075268	Low-risk
83.43828772	Low-risk
92.65721835	Low-risk
50.86972136	Low-risk
90.95656604	Low-risk
85.83835597	Low-risk
88.7675223	Low-risk
89.51527124	Low-risk
99.56625186	Low-risk
100	Low-risk
95.74246464	Low-risk
99.63549921	Low-risk
89.34867065	Low-risk
99.35969103	Low-risk
69.5601872	Low-risk
85.03754911	Low-risk
78.75198711	Low-risk
99.16691439	Low-risk
86.27984131	Low-risk
97.32972527	Low-risk
98.50928032	Low-risk
96.92280043	Low-risk
100	High-risk
99.63014694	Low-risk
86.98626972	Low-risk
65.77882289	Low-risk
90.46304358	Low-risk
94.38315056	Low-risk
99.36064836	Low-risk
97.71386763	Low-risk
96.98957242	Low-risk
66.46675936	Low-risk
98.10471516	Low-risk
82.810726	Low-risk
95.83141357	Low-risk
91.01523477	Low-risk
85.43838007	Low-risk
98.04207872	High-risk
94.4314226	Low-risk
92.39574816	Low-risk
89.04838645	Low-risk
82.59738909	High-risk
99.37743191	High-risk
100	High-risk
95.72649573	High-risk
100	High-risk
85.06684919	Low-risk
88.8687276	Low-risk
95.26519133	Low-risk
71.76922696	Low-risk
84.65078351	Low-risk
80.75137757	Low-risk
84.99451833	Low-risk
82.0573322	Low-risk
88.38546958	Low-risk
87.90338962	Low-risk
89.8888586	Low-risk
97.67190542	Low-risk
93.54857599	Low-risk
90.14808286	Low-risk
89.26906102	Low-risk
87.55721023	Low-risk
86.56041702	Low-risk
88.85163265	Low-risk
87.66636675	Low-risk
80.84001438	Low-risk
89.92615903	Low-risk
85.76661111	Low-risk
87.76133793	Low-risk
89.34463606	Low-risk
79.65172338	Low-risk
89.2703254	Low-risk
99.26742925	Low-risk
98.13332167	Low-risk
86.02759236	Low-risk
76.97516198	Low-risk
91.33753166	Low-risk
91.43109784	Low-risk
91.40985042	Low-risk
89.60642699	Low-risk
86.66438577	Low-risk
86.91542343	Low-risk
86.4795924	Low-risk
79.27056426	Low-risk
95.63380314	Low-risk
91.84746244	Low-risk
80.18373774	Low-risk
90.86612213	Low-risk
45.71252675	High-risk
89.33097225	Low-risk
100	Low-risk
95.152506	Low-risk
88.55914335	Low-risk
100	Low-risk
92.64541256	Low-risk
78.7775178	Low-risk
100	High-risk
100	High-risk
99.31821785	High-risk
100	High-risk
99.92219	Low-risk
72.02933985	Low-risk
69.16513999	Low-risk
87.68315848	Low-risk
81.65180346	Low-risk
89.94413408	High-risk
89.13679111	Low-risk
100	Low-risk
90.39374448	Low-risk
94.75577163	Low-risk
83.25197551	Low-risk
88.43887656	Low-risk
99.60012304	Low-risk
99.82576032	Low-risk
97.12389381	High-risk
90.68488802	Low-risk
95.85399201	Low-risk
65.74868118	High-risk
81.15023699	Low-risk
87.87548487	Low-risk
87.10513672	Low-risk
93.875079	Low-risk
90.29683392	Low-risk
89.57259523	Low-risk
87.34112071	Low-risk
19.62275046	Low-risk
99.63439884	Low-risk
97.97056354	Low-risk
98.74502504	Low-risk
97.94398168	Low-risk
100	High-risk
100	Low-risk
100	High-risk
100	High-risk
98.96359632	Low-risk
100	High-risk
100	Low-risk
100	High-risk
97.06825965	Low-risk
100	High-risk
68.69872879	Low-risk
96.10111813	Low-risk
86.02650546	Low-risk
99.32749098	Low-risk
99.99368647	High-risk
67.67241379	High-risk
100	High-risk
85.90453586	Low-risk
98.23739402	Low-risk
91.91737659	Low-risk
65.29674514	Low-risk
89.42947067	High-risk
94.57453899	Low-risk
75.16852986	Low-risk
96.96817589	Low-risk
99.03272393	Low-risk
97.75175897	Low-risk
98.158587	Low-risk
84.33968596	Low-risk
98.27239855	High-risk
97.64705882	High-risk
100	High-risk
99.06735751	High-risk
100	Low-risk
98.46983026	Low-risk
98.70039614	Low-risk
99.58047292	Low-risk
100	High-risk
98.19147567	Low-risk
97.49552773	High-risk
98.52262972	Low-risk
99.73531946	Low-risk
95.35432777	High-risk
83.17735789	High-risk
80.57611486	Low-risk
100	High-risk
100	High-risk
81.2840053	Low-risk
98.05640244	Low-risk
51.59653177	Low-risk
98.92193929	High-risk
100	High-risk
90.1359308	High-risk
99.756691	High-risk
99.34729665	Low-risk
98.43049327	High-risk
88.95729307	Low-risk
100	High-risk
98.79437374	High-risk
83.12054261	Low-risk
32.89473684	High-risk
99.28527035	High-risk
97.33952703	High-risk
99.30362117	Low-risk
55.58282209	High-risk
52.16584158	High-risk
100	High-risk
100	High-risk
100	High-risk
99.77947073	High-risk
98.97510981	High-risk
96.8927477	Low-risk
100	High-risk
99.69532171	Low-risk
100	High-risk
99.34771556	Low-risk
100	High-risk
99.374868	Low-risk
76.91854268	Low-risk
98.75675676	Low-risk
100	High-risk
70.35448198	Low-risk
100	High-risk
100	Low-risk
98.71589085	Low-risk
98.15108294	High-risk
100	High-risk
76.73460315	Low-risk
100	High-risk
89.24254934	Low-risk
89.21389397	High-risk
90.59635027	Low-risk
100	High-risk
99.95974595	Low-risk
99.47089947	High-risk
100	High-risk
100	High-risk
86.99319236	High-risk
98.42305072	High-risk
100	High-risk
98.0478459	Low-risk
99.17012448	High-risk
97.20152009	Low-risk
98.71233414	High-risk
100	High-risk
99.84231275	High-risk
87.08761493	Low-risk
71.42857143	High-risk
100	High-risk
97.59299781	High-risk
96.01073676	Low-risk
96.84675501	High-risk
