# Supplementary material for: Matrix condition mediates the effects of habitat fragmentation on species extinction risk
Source: Nat Commun. 2022 Feb 1;13:595. doi: 10.1038/s41467-022-28270-3 (PMC8807630; doi:10.1038/s41467-022-28270-3)
Supplement: Supplementary file 4 — Source Data [file 41467_2022_28270_MOESM4_ESM.zip › Source_Data_Supplementary_Fig4_Indomalayan.csv]

matrix.Indomalayan	transition.matrix.Indomalayan
94.97821245	High-risk
99.38053097	High-risk
83.75117373	Low-risk
80.29154432	Low-risk
96.40223062	Low-risk
80.50358503	High-risk
99.89072812	Low-risk
97.08969136	Low-risk
88.89002767	Low-risk
98.83495146	Low-risk
96.9625599	Low-risk
92.80654495	Low-risk
93.71983326	Low-risk
100	Low-risk
100	Low-risk
100	High-risk
100	High-risk
100	High-risk
74.97419569	Low-risk
97.0277058	Low-risk
94.53126455	Low-risk
99.65296316	Low-risk
98.99630452	Low-risk
81.79369782	High-risk
92.4598713	Low-risk
84.90779866	High-risk
59.1828312	High-risk
94.95530849	High-risk
99.8417553	Low-risk
89.12529551	High-risk
80.08892841	High-risk
97.76016758	Low-risk
97.1272396	Low-risk
83.83279414	High-risk
58.67352907	Low-risk
97.70715342	Low-risk
97.97423715	Low-risk
99.08384738	Low-risk
99.36526255	High-risk
98.91444273	Low-risk
84.3416962	Low-risk
57.91272345	Low-risk
97.50140687	Low-risk
96.16377061	Low-risk
98.73221432	Low-risk
96.68259496	High-risk
90.16678249	High-risk
98.35875015	High-risk
96.78343949	Low-risk
41.95060116	High-risk
95.07214003	High-risk
95.58823529	Low-risk
99.80954108	High-risk
91.3151301	High-risk
90.42288557	High-risk
93.86454056	High-risk
94.71780029	High-risk
91.05909362	Low-risk
92.46260389	Low-risk
75.67747964	High-risk
100	High-risk
99.19531822	High-risk
84.44955667	Low-risk
98.77850521	High-risk
100	High-risk
96.7032967	Low-risk
93.63550519	Low-risk
99.22964927	High-risk
58.77426347	High-risk
100	High-risk
100	High-risk
94.37176757	High-risk
94.1997264	High-risk
99.88612952	Low-risk
99.4931009	Low-risk
100	High-risk
100	High-risk
100	High-risk
97.75454045	Low-risk
99.05856215	Low-risk
95.62062273	Low-risk
100	High-risk
100	High-risk
96.17635583	Low-risk
100	High-risk
100	High-risk
100	High-risk
100	Low-risk
99.30162953	Low-risk
98.91800762	Low-risk
98.76690899	Low-risk
94.29429429	Low-risk
94.7076963	High-risk
94.74094566	Low-risk
94.65634284	Low-risk
88.34622824	High-risk
32.53295669	High-risk
100	High-risk
100	High-risk
41.30930409	Low-risk
96.06443543	High-risk
89.78324831	High-risk
85.64247707	Low-risk
95.28067561	Low-risk
82.42361863	Low-risk
100	Low-risk
97.78487353	Low-risk
68.48253555	Low-risk
99.96030171	High-risk
100	High-risk
96.83831413	Low-risk
99.92817812	High-risk
99.94657332	Low-risk
99.99837653	Low-risk
100	High-risk
100	High-risk
83.16367843	High-risk
100	High-risk
97.90965456	Low-risk
99.44617636	Low-risk
97.97540984	Low-risk
90.71445554	High-risk
99.80852082	High-risk
96.84749407	Low-risk
97.3876424	Low-risk
96.16812714	High-risk
86.73873303	High-risk
97.6355772	Low-risk
71.19291472	Low-risk
96.66054148	Low-risk
92.06542896	High-risk
99.87234722	High-risk
79.30499215	Low-risk
99.47745721	Low-risk
94.188318	Low-risk
99.88571429	High-risk
99.85468982	Low-risk
95.67104799	Low-risk
92.31434731	High-risk
98.89213188	Low-risk
99.9880544	Low-risk
94.8976718	Low-risk
97.61308937	Low-risk
98.88223649	Low-risk
100	High-risk
99.85471017	Low-risk
99.97121355	High-risk
99.43438289	High-risk
99.49931725	High-risk
98.75153565	High-risk
99.97599962	High-risk
94.24006494	High-risk
100	High-risk
99.96886675	High-risk
99.27241963	High-risk
98.98344837	Low-risk
100	High-risk
90.74015446	Low-risk
98.15600895	High-risk
72.64106271	Low-risk
99.75450082	High-risk
99.5876384	Low-risk
97.55717596	High-risk
89.64976294	Low-risk
99.20634921	High-risk
100	High-risk
89.87668675	High-risk
96.09762014	Low-risk
74.65127705	High-risk
88.71295637	High-risk
92.45998574	High-risk
96.23330035	High-risk
83.2176203	Low-risk
54.12946041	Low-risk
95.03567376	Low-risk
99.496337	High-risk
99.96162407	High-risk
83.86509817	Low-risk
100	Low-risk
96.07039694	Low-risk
99.49931725	High-risk
99.90013618	High-risk
98.32341806	Low-risk
99.8982706	High-risk
79.93766501	High-risk
97.22985684	High-risk
90.26227478	High-risk
83.86427018	High-risk
98.60968074	High-risk
99.95550117	High-risk
99.22000459	High-risk
99.24444444	High-risk
95.78216346	Low-risk
99.69644237	High-risk
89.45491536	High-risk
100	High-risk
100	Low-risk
100	Low-risk
83.23193916	Low-risk
98.49776263	High-risk
93.00028766	Low-risk
99.49931725	High-risk
99.55290611	Low-risk
90.75569355	High-risk
95.83205518	Low-risk
92.71017967	High-risk
98.0142864	Low-risk
96.77488371	Low-risk
99.98696559	High-risk
90.72967616	Low-risk
96.77849795	Low-risk
72.7860241	High-risk
99.79466119	High-risk
95.32484445	High-risk
95.70159182	Low-risk
99.96405464	Low-risk
100	High-risk
98.45365111	Low-risk
100	High-risk
98.10732394	Low-risk
96.34800522	High-risk
61.33732512	High-risk
87.89148754	High-risk
91.74598435	Low-risk
95.8589663	Low-risk
100	High-risk
87.88543866	Low-risk
97.42273434	Low-risk
98.55413584	Low-risk
95.11071291	High-risk
93.18076594	Low-risk
95.69079492	Low-risk
98.83394485	Low-risk
99.37354215	Low-risk
100	High-risk
100	High-risk
100	High-risk
99.93622572	Low-risk
99.55476204	Low-risk
95.63309143	Low-risk
96.91014982	Low-risk
99.7923088	Low-risk
100	Low-risk
100	Low-risk
61.86753423	Low-risk
99.2	Low-risk
98.08152209	Low-risk
96.74781755	Low-risk
85.50889062	Low-risk
92.51918495	Low-risk
92.74442144	Low-risk
90.94028736	Low-risk
81.87467754	High-risk
84.97275321	Low-risk
94.6415036	High-risk
96.34335113	Low-risk
91.97736182	Low-risk
76.57881545	High-risk
94.10513699	High-risk
98.9487061	High-risk
54.06317442	Low-risk
99.25121992	Low-risk
91.96243681	Low-risk
72.62773723	Low-risk
100	High-risk
100	Low-risk
97.64752036	Low-risk
42.33119377	Low-risk
99.07324711	Low-risk
92.34188755	Low-risk
92.73288774	High-risk
98.27511186	High-risk
100	High-risk
87.61689143	High-risk
97.00299852	Low-risk
100	Low-risk
99.9031808	Low-risk
86.28247949	Low-risk
96.79949497	Low-risk
82.92454191	High-risk
96.69584653	Low-risk
99.89592262	Low-risk
93.04647535	High-risk
99.20634921	High-risk
96.17339073	High-risk
80.50090369	High-risk
90.53472649	Low-risk
82.48749107	Low-risk
80.44973981	Low-risk
97.88807295	Low-risk
99.84033154	Low-risk
94.56619632	Low-risk
97.82917901	Low-risk
91.42568722	Low-risk
92.87436629	Low-risk
98.51761362	Low-risk
96.16118154	Low-risk
100	High-risk
99.97801554	High-risk
98.55413584	High-risk
100	Low-risk
100	High-risk
78.1598362	High-risk
100	High-risk
99.2065932	High-risk
68.43534399	High-risk
57.36456666	High-risk
95.20004151	High-risk
100	High-risk
78.89473108	High-risk
99.91243433	High-risk
96.84207585	High-risk
78.6633794	High-risk
98.08751974	High-risk
92.31725913	High-risk
86.43552311	High-risk
92.29877596	Low-risk
97.75949589	Low-risk
94.40853822	High-risk
96.94656489	High-risk
97.35626236	Low-risk
89.71553809	High-risk
91.11468009	High-risk
99.86719788	High-risk
99.03307079	High-risk
99.45526862	Low-risk
100	Low-risk
99.3281075	High-risk
96.73434	Low-risk
100	High-risk
99.49931725	High-risk
94.28182437	Low-risk
98.36065574	High-risk
100	Low-risk
100	High-risk
100	High-risk
100	High-risk
100	High-risk
89.38606809	Low-risk
92.68831622	High-risk
96.56557685	High-risk
99.91193759	Low-risk
99.66501602	High-risk
84.4539278	High-risk
100	High-risk
86.60578387	Low-risk
96.84739978	Low-risk
83.24028254	Low-risk
80.40459372	Low-risk
100	High-risk
98.94850332	Low-risk
100	High-risk
89.67058416	Low-risk
96.70663903	Low-risk
99.09426212	Low-risk
92.76677114	Low-risk
96.76912695	Low-risk
97.70935785	Low-risk
97.60432912	Low-risk
99.54848212	Low-risk
98.36335246	Low-risk
99.31170808	Low-risk
97.3276884	High-risk
85.17037687	High-risk
97.49671278	Low-risk
97.88711421	Low-risk
95.975476	Low-risk
92.51538882	High-risk
97.34815215	Low-risk
91.05646916	Low-risk
99.85325658	High-risk
96.86912646	Low-risk
100	High-risk
96.81086201	High-risk
64.31580972	High-risk
97.15002455	Low-risk
96.80934585	Low-risk
96.44185313	Low-risk
96.87517514	Low-risk
95.24146328	Low-risk
99.47569113	High-risk
95.84487535	High-risk
89.55773662	Low-risk
99.07048799	High-risk
100	High-risk
95.625	High-risk
99.63122311	High-risk
100	High-risk
70.24408313	Low-risk
100	High-risk
92.80592387	Low-risk
58.90863795	Low-risk
99.49931725	High-risk
92.33879142	High-risk
54.81097763	Low-risk
93.16239316	Low-risk
86.9155896	Low-risk
99.375	High-risk
94.43564804	Low-risk
98.37892604	Low-risk
100	Low-risk
93.20513666	Low-risk
98.61751152	Low-risk
100	High-risk
97.053407	High-risk
91.57957277	High-risk
99.1643454	High-risk
83.05668932	Low-risk
97.18327127	Low-risk
92.49328751	Low-risk
96.21283883	Low-risk
97.70439798	Low-risk
96.38023248	High-risk
83.45274375	High-risk
97.01346655	High-risk
98.2300885	Low-risk
100	High-risk
99.87284633	High-risk
100	High-risk
100	High-risk
99.96670957	High-risk
91.84408509	High-risk
99.00886802	High-risk
98.04745763	High-risk
99.2644048	High-risk
99.3555724	High-risk
99.6007984	High-risk
100	High-risk
100	High-risk
100	High-risk
88.14924484	Low-risk
99.54545455	High-risk
100	High-risk
94.3503513	Low-risk
94.20705251	Low-risk
96.98279344	Low-risk
100	High-risk
98.66440441	Low-risk
99.9724176	High-risk
73.17749604	Low-risk
98.93250248	Low-risk
74.05884214	Low-risk
100	High-risk
99.84902778	Low-risk
100	Low-risk
97.62165504	High-risk
96.03143354	High-risk
99.9695758	High-risk
99.98047638	High-risk
89.56574307	High-risk
97.96120583	High-risk
96.64336507	High-risk
99.46236559	High-risk
99.5423341	High-risk
84.63526019	High-risk
93.9656107	High-risk
99.96238834	High-risk
93.87603306	High-risk
99.38500775	Low-risk
100	High-risk
98.20049541	High-risk
99.99724246	High-risk
26.37286968	High-risk
93.1535767	High-risk
94.47653204	High-risk
93.46494396	High-risk
99.7089489	High-risk
90.53451059	High-risk
99.88610478	Low-risk
98.55179846	Low-risk
87.94596956	Low-risk
99.50520934	Low-risk
98.35110591	Low-risk
100	High-risk
99.0824802	High-risk
99.29713163	Low-risk
99.41144323	Low-risk
91.91930389	Low-risk
93.40971856	Low-risk
89.15015517	Low-risk
89.35278252	Low-risk
88.2324099	Low-risk
49.8886056	Low-risk
95.01612824	Low-risk
99.32242097	Low-risk
98.6618329	Low-risk
86.03957557	Low-risk
93.23008686	Low-risk
89.10090144	Low-risk
82.64668704	Low-risk
78.30961532	Low-risk
99.37064918	Low-risk
79.67567348	Low-risk
60.26601723	Low-risk
63.95498392	Low-risk
80.9848885	Low-risk
83.95919145	Low-risk
90.80856438	Low-risk
97.99624582	Low-risk
95.07829398	Low-risk
83.79570128	High-risk
90.67092414	Low-risk
99.09405809	Low-risk
83.66358072	High-risk
98.91133933	Low-risk
93.2506535	Low-risk
98.84796566	Low-risk
97.87197325	Low-risk
85.30184581	Low-risk
88.95401552	Low-risk
100	High-risk
100	High-risk
98.60035305	Low-risk
88.95334823	Low-risk
91.23558107	High-risk
94.97488834	High-risk
93.05193073	Low-risk
96.36438722	Low-risk
98.64	Low-risk
99.76878613	Low-risk
93.40489613	Low-risk
93.84922411	High-risk
84.79785123	Low-risk
91.89462857	High-risk
98.74017887	Low-risk
83.42451247	High-risk
98.9990781	Low-risk
91.01122353	Low-risk
99.78881085	Low-risk
97.49003961	High-risk
100	High-risk
93.35418079	High-risk
85.35424459	High-risk
84.39673216	Low-risk
95.35963678	High-risk
100	Low-risk
93.53963084	Low-risk
92.00130135	High-risk
100	High-risk
94.46276049	High-risk
99.94213872	High-risk
99.81343284	High-risk
99.36930624	Low-risk
99.474402	Low-risk
99.39142647	Low-risk
100	High-risk
100	Low-risk
89.56792762	Low-risk
85.44	High-risk
100	Low-risk
100	High-risk
100	High-risk
100	High-risk
100	High-risk
100	Low-risk
96.04753831	Low-risk
96.55239428	Low-risk
99.91986231	High-risk
99.0228013	High-risk
95.19586105	Low-risk
94.98001998	Low-risk
98.74847375	High-risk
99.75349219	High-risk
100	High-risk
73.32293292	High-risk
100	High-risk
67.54031003	Low-risk
99.43021279	Low-risk
88.18181818	High-risk
85.35488092	Low-risk
97.86028402	Low-risk
95.60490187	High-risk
75.57688041	High-risk
81.81818182	Low-risk
99.95711222	High-risk
99.13404919	Low-risk
99.62819791	Low-risk
93.39609395	Low-risk
100	Low-risk
99.98794871	Low-risk
98.95672674	Low-risk
100	High-risk
99.17008089	Low-risk
97.48230346	Low-risk
99.09081776	Low-risk
99.96232102	Low-risk
99.49099701	Low-risk
96.6823804	Low-risk
98.84569788	High-risk
