# Supplementary material for: Matrix condition mediates the effects of habitat fragmentation on species extinction risk
Source: Nat Commun. 2022 Feb 1;13:595. doi: 10.1038/s41467-022-28270-3 (PMC8807630; doi:10.1038/s41467-022-28270-3)
Supplement: Supplementary file 4 — Source Data [file 41467_2022_28270_MOESM4_ESM.zip › Source_Data_Supplementary_Fig4_Nearctic.csv]

matrix.Nearctic	transition.matrix.Nearctic
99.52606635	High-risk
92.09830315	Low-risk
66.7179517	Low-risk
87.58241188	Low-risk
17.242957	High-risk
86.6550985	Low-risk
78.99705015	High-risk
64.15992721	Low-risk
85.30097625	Low-risk
93.40444552	Low-risk
93.64642937	Low-risk
81.6268955	Low-risk
88.14333974	Low-risk
80.01224965	Low-risk
83.80495807	Low-risk
87.5	High-risk
97.18014449	High-risk
96.39726812	Low-risk
3.078677309	Low-risk
99.74499804	High-risk
88.05970149	High-risk
99.86130374	High-risk
99.36558287	High-risk
99.89758296	High-risk
97.59143622	Low-risk
99.79876276	Low-risk
71.64028632	Low-risk
72.75855983	Low-risk
89.86657285	High-risk
69.55260217	Low-risk
94.63906994	High-risk
97.92909211	Low-risk
100	Low-risk
89.94639941	Low-risk
95.97365363	Low-risk
87.85912605	High-risk
64.28571429	High-risk
11.91025372	Low-risk
47.16610554	Low-risk
18.17874064	Low-risk
92.33527483	Low-risk
81.88000702	Low-risk
76.49762525	High-risk
93.78691336	Low-risk
36.87988314	Low-risk
84.64014143	Low-risk
100	High-risk
99.9609589	Low-risk
99.82105557	High-risk
98.26552029	Low-risk
19.07768848	Low-risk
97.72729831	High-risk
60.74870852	High-risk
74.15695285	High-risk
51.75438596	High-risk
83.81770953	Low-risk
65.28440398	Low-risk
73.66507376	Low-risk
98.01360672	High-risk
94.95356037	Low-risk
98.11923584	Low-risk
77.3402195	Low-risk
83.5349341	High-risk
85.96579039	Low-risk
97.55279305	Low-risk
63.43305571	Low-risk
80.26550518	Low-risk
87.10356598	Low-risk
97.31035282	Low-risk
68.73612054	Low-risk
76.36890885	Low-risk
99.11894273	Low-risk
99.62962963	High-risk
90.45931319	Low-risk
94.5969867	Low-risk
92.16425602	Low-risk
88.17190255	Low-risk
85.99237061	Low-risk
95.81011859	Low-risk
91.18861401	Low-risk
88.90740697	Low-risk
81.76077647	Low-risk
57.8516759	Low-risk
100	High-risk
90.88744646	Low-risk
84.37180797	High-risk
72.03376704	High-risk
100	High-risk
100	High-risk
92.26009851	Low-risk
80.28290025	Low-risk
94.76777257	Low-risk
97.20868321	Low-risk
100	High-risk
92.49409742	Low-risk
94.87004104	High-risk
91.55174865	Low-risk
88.01644463	Low-risk
98.96090249	Low-risk
96.63346912	Low-risk
84.93834754	Low-risk
0	Low-risk
91.12085267	Low-risk
88.97732754	High-risk
98.93461927	Low-risk
100	High-risk
100	Low-risk
91.17127765	Low-risk
69.05747786	High-risk
88.52508425	Low-risk
99.95689655	High-risk
76.31578947	High-risk
70.16536518	Low-risk
91.70022524	Low-risk
59.31372549	Low-risk
97.86145979	Low-risk
8.13559322	High-risk
76.79641537	Low-risk
90.93893024	Low-risk
100	Low-risk
97.68407111	Low-risk
90.31034483	Low-risk
99.35275081	High-risk
1.237404623	Low-risk
6.487271235	Low-risk
27.05802234	Low-risk
8.697155981	Low-risk
74.62696394	Low-risk
33.49255158	Low-risk
1.535135158	Low-risk
88.07342256	Low-risk
81.583854	Low-risk
98.42389837	Low-risk
93.0474515	Low-risk
99.65100337	High-risk
96.13498993	High-risk
52.63324733	Low-risk
92.47135843	Low-risk
92.38035264	Low-risk
21.23086776	Low-risk
96.18832891	Low-risk
92.1213904	Low-risk
98.65088524	Low-risk
26.8241923	Low-risk
44.12426835	Low-risk
93.27175698	Low-risk
44.16184944	Low-risk
95.70278028	Low-risk
92.88035177	Low-risk
99.18317337	Low-risk
46.86374051	Low-risk
87.75368272	Low-risk
96.8188999	Low-risk
43.56333677	Low-risk
79.85795769	Low-risk
1.432130755	Low-risk
88.93064804	Low-risk
95.44618417	Low-risk
94.47631214	Low-risk
99.87481817	Low-risk
93.39738833	Low-risk
63.18144975	Low-risk
89.92166315	Low-risk
94.40006512	Low-risk
90.40936738	Low-risk
91.56135626	Low-risk
96.41696245	Low-risk
77.71529145	Low-risk
66.25145038	Low-risk
89.8758153	High-risk
21.45208017	Low-risk
35.22530352	Low-risk
57.83138542	Low-risk
78.12420957	Low-risk
30.05030952	Low-risk
81.24868903	Low-risk
63.77095122	Low-risk
87.61667559	Low-risk
85.38880322	Low-risk
90.27316567	Low-risk
82.05446205	Low-risk
9.847170591	Low-risk
20.38982886	Low-risk
90.89815633	Low-risk
61.40918961	Low-risk
46.89922481	Low-risk
89.48539919	Low-risk
98.69333019	Low-risk
60.08692389	Low-risk
89.67093558	Low-risk
93.06959165	Low-risk
61.88139867	Low-risk
84.48490281	Low-risk
79.0859959	Low-risk
72.93649866	Low-risk
90.68129053	Low-risk
85.32398798	Low-risk
83.48730704	Low-risk
84.57527756	Low-risk
32.59109312	Low-risk
76.36452586	Low-risk
90.58064261	Low-risk
85.68486184	Low-risk
57.15018006	Low-risk
98.98305085	Low-risk
63.29027207	Low-risk
62.36603891	Low-risk
89.16370726	Low-risk
75.70243388	Low-risk
85.64447159	Low-risk
92.90161435	Low-risk
88.66854239	Low-risk
93.55505449	Low-risk
81.60226319	Low-risk
84.29976039	Low-risk
76.53434685	Low-risk
89.01921441	Low-risk
77.83959292	Low-risk
40.84223581	Low-risk
98.78558515	Low-risk
99.07594704	Low-risk
100	Low-risk
100	Low-risk
71.15023684	Low-risk
76.48855026	Low-risk
84.00109022	Low-risk
93.82669004	Low-risk
98.621421	Low-risk
80.80546103	Low-risk
83.79220257	Low-risk
99.67141292	Low-risk
86.63468482	Low-risk
80.49872123	Low-risk
97.43634091	Low-risk
98.48116368	Low-risk
89.31997037	Low-risk
82.47914788	Low-risk
72.0521561	Low-risk
68.12554093	Low-risk
98.06872038	High-risk
96.48144323	Low-risk
52.94761734	Low-risk
2.55574529	Low-risk
8.215307679	Low-risk
0.234092545	Low-risk
86.60622415	Low-risk
100	Low-risk
45.88761258	Low-risk
41.50147423	Low-risk
4.785196248	Low-risk
8.165890883	Low-risk
85.81522666	Low-risk
85.07924216	Low-risk
90.36824735	Low-risk
98.1529723	Low-risk
73.41515759	Low-risk
68.67548634	Low-risk
16.82353922	Low-risk
26.22989669	Low-risk
92.53111004	Low-risk
98.69457163	Low-risk
95.23461042	Low-risk
99.81672878	Low-risk
72.37417737	Low-risk
11.5660634	Low-risk
11.05540341	Low-risk
99.12329408	Low-risk
42.6895685	Low-risk
99.66022261	Low-risk
82.62923233	Low-risk
95.75757576	High-risk
11.16609567	Low-risk
82.55210901	Low-risk
80.03274963	Low-risk
81.81316516	Low-risk
81.67339785	Low-risk
95.49950725	Low-risk
98.84892086	Low-risk
