# Supplementary material for: Matrix condition mediates the effects of habitat fragmentation on species extinction risk
Source: Nat Commun. 2022 Feb 1;13:595. doi: 10.1038/s41467-022-28270-3 (PMC8807630; doi:10.1038/s41467-022-28270-3)
Supplement: Supplementary file 4 — Source Data [file 41467_2022_28270_MOESM4_ESM.zip › Source_Data_Supplementary_Fig4_Neotropical.csv]

matrix.Neotropical	transition.matrix.Neotropical
100	High-risk
89.80847088	Low-risk
96.30358154	Low-risk
100	Low-risk
78.99355754	Low-risk
65.94443857	High-risk
57.92819813	Low-risk
91.81177058	Low-risk
64.91820116	Low-risk
98.15086364	Low-risk
98.26724063	Low-risk
94.002229	Low-risk
84.19014085	Low-risk
94.837616	Low-risk
91.86761085	Low-risk
94.06647199	Low-risk
80.476043	Low-risk
82.98746428	Low-risk
97.34912271	Low-risk
98.19915691	Low-risk
64.97962208	Low-risk
49.3533914	Low-risk
66.69085631	High-risk
68.3761077	Low-risk
98.58007891	Low-risk
93.92539218	Low-risk
79.49061662	Low-risk
98.42671981	Low-risk
64.62456393	Low-risk
54.85821392	Low-risk
92.18183728	Low-risk
56.87468713	High-risk
97.74258012	Low-risk
83.7458062	High-risk
82.45642092	Low-risk
89.98145007	Low-risk
83.59247876	High-risk
91.02564103	Low-risk
78.12134503	Low-risk
70.11580438	Low-risk
50.91656916	Low-risk
87.90648511	High-risk
86.45007642	High-risk
74.47025484	Low-risk
67.69984179	Low-risk
90.37685061	High-risk
43.00296956	Low-risk
36.92344053	Low-risk
81.0379055	Low-risk
82.23397635	High-risk
91.61982283	High-risk
83.46118001	Low-risk
99.4139159	Low-risk
94.01787492	High-risk
69.33763533	High-risk
99.22360565	High-risk
92.77505568	High-risk
98.82697947	Low-risk
100	Low-risk
76.48350079	Low-risk
50.50872959	Low-risk
93.14600375	Low-risk
18.93022207	Low-risk
57.2355841	Low-risk
97.35340143	Low-risk
89.7174651	Low-risk
61.45099072	Low-risk
84.31646932	Low-risk
97.27189363	High-risk
80.0095634	Low-risk
74.656079	Low-risk
31.86894651	Low-risk
91.14235593	Low-risk
45.2071441	High-risk
95.73383957	High-risk
51.73560553	High-risk
35.66399355	High-risk
95.4077211	Low-risk
72.55255764	Low-risk
95.62224833	Low-risk
79.76467329	Low-risk
91.59289201	Low-risk
95.03131524	High-risk
93.64667217	High-risk
93.3252652	Low-risk
94.02000419	Low-risk
100	Low-risk
98.59417593	Low-risk
96.32867133	High-risk
97.96848565	Low-risk
74.62565631	High-risk
97.37670068	Low-risk
87.63490617	Low-risk
75.44795765	Low-risk
99.9473199	Low-risk
92.64271593	Low-risk
99.54285714	Low-risk
99.55690648	Low-risk
94.71323213	High-risk
99.37424115	High-risk
96.03663464	High-risk
38.09457786	Low-risk
79.06056377	Low-risk
79.43059959	High-risk
96.33230936	Low-risk
68.05409823	Low-risk
12.90135816	High-risk
35.20572953	Low-risk
87.62993763	High-risk
100	High-risk
98.37499885	High-risk
27.6061969	High-risk
98.55665207	High-risk
98.96590833	High-risk
96.11356539	Low-risk
98.64999123	High-risk
79.85891291	Low-risk
99.09824129	Low-risk
61.63694184	Low-risk
87.31378095	Low-risk
71.66171239	Low-risk
88.58745005	Low-risk
71.8588608	Low-risk
95.729908	Low-risk
69.30136982	Low-risk
81.0736676	Low-risk
77.89543106	Low-risk
90.84087487	Low-risk
53.25225826	Low-risk
99.42838689	Low-risk
35.31366227	Low-risk
79.49000583	Low-risk
97.90923464	Low-risk
49.1804545	High-risk
98.13707969	Low-risk
89.34216959	Low-risk
89.7380043	Low-risk
86.68772552	High-risk
64.67111805	Low-risk
100	Low-risk
74.56734417	Low-risk
75.09478673	High-risk
97.08510931	High-risk
71.89028965	Low-risk
76.81496029	Low-risk
99.11484728	High-risk
96.3867125	Low-risk
64.77732794	High-risk
100	High-risk
93.58148492	Low-risk
78.59684273	Low-risk
100	High-risk
92.76906511	Low-risk
74.40595864	Low-risk
67.90468437	Low-risk
58.51233704	Low-risk
51.40607068	High-risk
47.76846702	High-risk
83.05286672	High-risk
80.62855362	Low-risk
66.07274818	Low-risk
80.55864229	High-risk
41.52173265	Low-risk
88.5182644	Low-risk
79.19717186	Low-risk
79.5674496	Low-risk
80.46655563	Low-risk
50.75854364	High-risk
93.59720491	Low-risk
56.21980923	Low-risk
75.35545024	High-risk
82.15919488	Low-risk
82.03658805	High-risk
96.48310092	High-risk
97.69503546	High-risk
76.14678899	High-risk
56.80152611	Low-risk
100	High-risk
57.7066359	Low-risk
53.70351293	Low-risk
80.6557377	Low-risk
94.84327604	High-risk
99.71910112	Low-risk
100	Low-risk
60.64094388	Low-risk
90.06274335	Low-risk
78.89239738	Low-risk
100	High-risk
56.91463157	Low-risk
98.97898611	High-risk
99.98840714	Low-risk
99.28684628	Low-risk
97.55971223	High-risk
44.11134904	High-risk
93.76976422	Low-risk
98.10578331	Low-risk
99.23593772	Low-risk
69.98067296	Low-risk
64.36931582	Low-risk
65.97814098	Low-risk
48.09708742	Low-risk
0	High-risk
43.14290464	Low-risk
36.23146263	High-risk
94.55971075	High-risk
76.82356065	Low-risk
100	High-risk
96.66956323	High-risk
41.81955081	Low-risk
85.99283265	High-risk
74.12685215	High-risk
57.53262355	Low-risk
96.24260275	Low-risk
95.85361485	Low-risk
69.26868969	Low-risk
72.19777654	Low-risk
27.80475914	Low-risk
26.04415753	Low-risk
16.54779047	High-risk
65.83253128	Low-risk
75.52956989	High-risk
56.36021013	Low-risk
84.66800133	High-risk
35.59136674	High-risk
87.55155606	High-risk
81.26163977	High-risk
79.68658068	Low-risk
64.20216255	Low-risk
83.23351077	Low-risk
92.97784454	High-risk
41.00127145	Low-risk
96.76326364	Low-risk
44.95288799	Low-risk
20.19283405	Low-risk
95.08398894	Low-risk
98.32285115	High-risk
61.9047619	High-risk
85.50724638	High-risk
91.4713528	Low-risk
89.48176062	High-risk
70.39906446	Low-risk
68.83615992	Low-risk
63.24094321	Low-risk
89.8231231	Low-risk
69.64921316	Low-risk
87.95880547	Low-risk
49.30955503	Low-risk
97.80670204	High-risk
23.58982899	Low-risk
99.5708904	Low-risk
73.02365971	Low-risk
82.86606358	Low-risk
48.568785	Low-risk
62.60432211	Low-risk
78.6342323	Low-risk
87.06496379	Low-risk
98.78525872	Low-risk
77.34672604	Low-risk
88.11068142	Low-risk
60.95301874	Low-risk
100	High-risk
100	High-risk
67.71107614	Low-risk
47.6444867	Low-risk
73.98142784	Low-risk
95.21692445	Low-risk
80.10663939	Low-risk
91.59460953	Low-risk
67.62355689	Low-risk
76.22212609	Low-risk
90.05800617	Low-risk
100	Low-risk
99.54629602	Low-risk
96.44099724	Low-risk
27.56665583	Low-risk
94.0306392	Low-risk
69.30853751	Low-risk
81.81818182	High-risk
100	High-risk
99.4599703	High-risk
82.28591555	Low-risk
99.1797962	Low-risk
90.66121878	Low-risk
86.81100586	Low-risk
100	High-risk
97.78037383	Low-risk
87.40206807	High-risk
17.59929071	High-risk
64.14044706	Low-risk
78.87845375	Low-risk
85.18535293	Low-risk
88.15404528	Low-risk
94.64152668	Low-risk
76.27878399	Low-risk
98.65312447	Low-risk
35.98831391	Low-risk
90.81375271	Low-risk
49.5059855	Low-risk
93.64251851	Low-risk
95.95002375	Low-risk
100	High-risk
55.02927781	Low-risk
32.86670118	Low-risk
97.62886598	High-risk
34.61538462	Low-risk
98.25771352	Low-risk
80.58042531	Low-risk
41.58039162	Low-risk
100	High-risk
71.67943182	Low-risk
82.01062281	Low-risk
34.6605864	High-risk
65.90042422	Low-risk
74.29892863	Low-risk
47.82608696	High-risk
96.47881641	High-risk
99.43649762	Low-risk
69.46590707	High-risk
95.60595174	High-risk
100	High-risk
94.20400834	Low-risk
99.39903846	Low-risk
98.86399416	Low-risk
95.43429844	High-risk
52.98540818	Low-risk
99.49405151	High-risk
92.1846232	High-risk
32.57592801	Low-risk
85.05763766	High-risk
91.83589677	Low-risk
67.0697349	Low-risk
73.21481721	Low-risk
9.678546471	High-risk
1.36806281	High-risk
48.77875216	High-risk
37.72278899	Low-risk
49.96817909	High-risk
78.81676932	High-risk
84.95205113	Low-risk
90.01518032	Low-risk
88.43787209	Low-risk
24.45324051	Low-risk
99.90405702	High-risk
100	High-risk
96.65778063	Low-risk
71.26248759	Low-risk
28.71783138	Low-risk
37.49885405	High-risk
78.20387876	High-risk
68.85644769	High-risk
98.57029388	High-risk
90.18867925	High-risk
87.75998681	Low-risk
57.29794934	Low-risk
100	High-risk
100	High-risk
77.37556561	High-risk
56.10695073	Low-risk
30.5567575	Low-risk
44.3326899	Low-risk
58.2135503	Low-risk
90.9431891	Low-risk
76.21253833	Low-risk
82.20287942	Low-risk
77.77922306	Low-risk
64.29147187	Low-risk
60.24312522	Low-risk
35.65711592	Low-risk
76.1119248	Low-risk
74.8679002	Low-risk
64.46494487	Low-risk
56.03323714	Low-risk
8.319467554	High-risk
73.86257722	Low-risk
63.81624528	Low-risk
88.49489026	Low-risk
80.17674022	Low-risk
92.77954809	Low-risk
85.53543341	Low-risk
99.83099385	High-risk
82.09606987	High-risk
99.16240772	High-risk
87.27317917	Low-risk
47.04085548	Low-risk
99.92211838	High-risk
78.33898088	Low-risk
69.18564774	Low-risk
76.82201352	Low-risk
73.33231207	Low-risk
71.23112871	Low-risk
96.19892303	Low-risk
46.19697959	Low-risk
70.22158596	Low-risk
84.33322743	Low-risk
93.96842083	Low-risk
29.4200277	Low-risk
91.45531424	Low-risk
64.15461051	Low-risk
98.79347755	High-risk
99.76442874	Low-risk
99.42125277	Low-risk
99.1548793	Low-risk
80.04771044	Low-risk
95.48022599	High-risk
100	High-risk
93.05197325	High-risk
48.90756496	Low-risk
80.87131818	High-risk
63.51472263	Low-risk
28.24850326	Low-risk
78.90149947	Low-risk
87.03129155	High-risk
49.98789475	Low-risk
100	High-risk
95.16898908	Low-risk
89.25899052	Low-risk
88.97009676	Low-risk
98.12907353	Low-risk
99.98124833	Low-risk
68.73434264	Low-risk
68.95253316	Low-risk
54.28571429	High-risk
72.43741765	High-risk
80.85882957	Low-risk
96.53075537	High-risk
78.5501988	High-risk
99.87599646	High-risk
99.42656278	High-risk
98.83736018	Low-risk
100	Low-risk
50.67158283	High-risk
69.72568661	Low-risk
37.73354819	Low-risk
49.45947042	Low-risk
33.60809834	Low-risk
32.81023258	Low-risk
91.9995746	Low-risk
95.81749049	High-risk
100	High-risk
97.92246734	Low-risk
76.13964439	Low-risk
93.88110466	Low-risk
100	High-risk
0	Low-risk
8.414129839	High-risk
66.88892005	Low-risk
85.75606353	Low-risk
81.56378601	Low-risk
95.14161574	Low-risk
75.29438195	Low-risk
95.30835699	Low-risk
95.52183738	High-risk
98.85830604	Low-risk
100	High-risk
77.00421941	High-risk
57.75280335	Low-risk
40.89760282	Low-risk
64.0553214	Low-risk
100	Low-risk
63.99553451	Low-risk
29.34744929	Low-risk
23.58815691	Low-risk
18.83547605	Low-risk
34.2085167	Low-risk
79.70602973	Low-risk
24.65823931	Low-risk
77.68749595	Low-risk
92.6215387	Low-risk
96.31969039	Low-risk
74.8625784	Low-risk
97.77521291	Low-risk
83.52769941	Low-risk
95.95681246	Low-risk
82.8871533	Low-risk
63.5966235	Low-risk
99.41328967	Low-risk
58.34150064	Low-risk
60.3064169	Low-risk
58.38201032	Low-risk
96.65761811	Low-risk
88.68613139	Low-risk
77.84899176	High-risk
76.581683	Low-risk
49.51213041	High-risk
73.74654374	High-risk
82.85714286	Low-risk
100	Low-risk
91.04368839	Low-risk
93.19394111	Low-risk
68.77828054	Low-risk
85.97460666	Low-risk
92.25322782	Low-risk
100	Low-risk
98.10298103	High-risk
99.54702904	Low-risk
74.27708551	Low-risk
92.85590671	High-risk
92.7527434	Low-risk
78.93479472	Low-risk
39.77780323	Low-risk
90.09650943	Low-risk
58.15964886	Low-risk
99.92833517	High-risk
99.3166287	High-risk
87.97919168	Low-risk
99.82748998	Low-risk
86.54834047	Low-risk
89.35958726	Low-risk
91.66898266	Low-risk
40.28925079	Low-risk
88.56750143	Low-risk
87.50833384	Low-risk
97.44255796	Low-risk
94.59768239	Low-risk
99.69043427	Low-risk
97.44569183	Low-risk
54.54160491	High-risk
93.12995798	Low-risk
80.16883174	Low-risk
96.99872139	Low-risk
90.28537628	Low-risk
98.47769381	Low-risk
84.54044896	Low-risk
57.37775705	High-risk
76.11271901	High-risk
90.50484677	High-risk
95.6090175	Low-risk
100	High-risk
100	High-risk
98.23800488	Low-risk
99.64273752	Low-risk
50.87719298	High-risk
100	High-risk
87.96460177	Low-risk
100	High-risk
91.62995595	High-risk
86.46105593	High-risk
97.7721516	Low-risk
92.17349777	Low-risk
89.51907998	High-risk
99.89108731	Low-risk
89.18918919	High-risk
85.51672585	Low-risk
99.70609846	High-risk
78.53255991	Low-risk
54.50375597	Low-risk
39.085845	Low-risk
98.72384937	High-risk
75.97147425	Low-risk
100	High-risk
99.4608933	Low-risk
53.29872112	Low-risk
71.93417991	Low-risk
61.30684163	Low-risk
32.23587838	Low-risk
90.93617405	Low-risk
98.2435776	Low-risk
100	High-risk
96.70760387	Low-risk
93.54681266	Low-risk
100	High-risk
87.93674145	Low-risk
94.90188145	Low-risk
75.79468195	Low-risk
82.26071129	Low-risk
87.18412025	Low-risk
64.9256715	Low-risk
30.78819903	Low-risk
99.80178394	High-risk
96.62258003	High-risk
92.5181643	Low-risk
8.640838521	Low-risk
60.6110246	Low-risk
85.59697229	High-risk
68.75634957	Low-risk
95.5757831	Low-risk
92.65294063	Low-risk
89.92172003	High-risk
8.108108108	High-risk
71.45178124	High-risk
100	High-risk
98.56698636	Low-risk
42.83764723	Low-risk
99.25173107	Low-risk
16.75692483	Low-risk
24.28955499	Low-risk
97.00318098	High-risk
97.13368648	Low-risk
30.85587459	Low-risk
97.65896108	Low-risk
96.86878059	Low-risk
81.57307048	Low-risk
67.89521552	Low-risk
23.6734483	Low-risk
86.07578316	Low-risk
99.16768463	Low-risk
41.33306587	Low-risk
11.59331388	Low-risk
75.93245071	Low-risk
80.69412148	Low-risk
66.06099812	Low-risk
97.46959592	Low-risk
74.7529699	Low-risk
95.56619222	Low-risk
35.41617922	High-risk
93.66626246	High-risk
70.05865434	High-risk
80.28912025	Low-risk
99.35794543	High-risk
88.43922016	Low-risk
89.81746636	Low-risk
99.97360503	Low-risk
98.7810824	Low-risk
79.83492778	Low-risk
75.59426757	Low-risk
96.5976267	Low-risk
84.61884416	High-risk
92.30228689	Low-risk
98.60080481	Low-risk
98.45857418	Low-risk
100	High-risk
92.81868993	Low-risk
99.72104742	High-risk
98.82964246	High-risk
87.91208791	High-risk
72.51297762	Low-risk
98.03966684	High-risk
57.99168152	Low-risk
94.88530327	High-risk
59.9156753	Low-risk
69.02221402	Low-risk
82.25983251	Low-risk
98.01810304	Low-risk
99.46143755	Low-risk
90.20405528	Low-risk
39.18431643	Low-risk
8.889859846	Low-risk
97.86071838	Low-risk
99.08639253	Low-risk
100	Low-risk
4.805551808	Low-risk
94.12357267	Low-risk
100	High-risk
87.29715644	Low-risk
91.56211697	High-risk
87.56625776	Low-risk
93.25346312	Low-risk
86.78723649	High-risk
62.36233347	Low-risk
68.08510638	High-risk
73.83155579	Low-risk
54.35619865	Low-risk
27.4614758	High-risk
70.63612262	Low-risk
98.7157127	High-risk
98.55066479	High-risk
19.20485175	High-risk
100	High-risk
15.24500907	High-risk
96.62541691	Low-risk
27.62121246	Low-risk
93.69359233	Low-risk
75.94380958	Low-risk
97.38080129	Low-risk
67.5996855	Low-risk
31.60181625	Low-risk
99.72161296	High-risk
54.28479986	Low-risk
96.43201168	Low-risk
95.42487083	Low-risk
87.92794492	Low-risk
9.892493399	Low-risk
22.86561865	Low-risk
4.741757156	Low-risk
96.19901743	Low-risk
83.95061728	Low-risk
43.03466701	Low-risk
99.75272727	High-risk
88.65598634	Low-risk
96.83361098	Low-risk
86.91859486	Low-risk
100	High-risk
99.91932231	Low-risk
98.19498266	High-risk
99.2411813	Low-risk
100	High-risk
100	High-risk
87.47612551	High-risk
97.25849561	Low-risk
78.64774513	High-risk
89.16447594	Low-risk
98.63445378	High-risk
60.04420219	Low-risk
93.12063376	Low-risk
96.29312495	Low-risk
83.69849789	Low-risk
100	High-risk
98.3997851	Low-risk
90.47761691	Low-risk
95.84609987	Low-risk
89.96685758	Low-risk
86.71661673	Low-risk
97.54105717	Low-risk
91.2039525	High-risk
75.99792981	Low-risk
61.81818182	High-risk
66.04609929	High-risk
73.07692308	High-risk
66.66666667	High-risk
87.74282014	Low-risk
89.68586387	High-risk
95.52651568	Low-risk
83.39863792	Low-risk
75.7045929	High-risk
83.96139396	High-risk
45.41619679	High-risk
80.71526839	Low-risk
82.99973674	Low-risk
96.99764042	Low-risk
100	High-risk
99.99521851	Low-risk
86.28061611	High-risk
36.99144435	High-risk
100	High-risk
92.10511118	Low-risk
62.72366514	Low-risk
84.86697339	Low-risk
91.43579184	Low-risk
100	High-risk
100	Low-risk
74.71092394	Low-risk
73.54484206	Low-risk
82.47081712	Low-risk
99.15179555	High-risk
91.82498561	High-risk
97.49871861	Low-risk
100	Low-risk
100	Low-risk
83.11582179	Low-risk
98.2807365	High-risk
58.66599016	Low-risk
79.29057392	Low-risk
63.06983144	High-risk
80.16351201	High-risk
94.8442024	High-risk
66.16761595	Low-risk
91.2430023	Low-risk
20.18158492	Low-risk
74.18379906	Low-risk
83.51676772	High-risk
100	High-risk
76.04397424	Low-risk
96.52953147	Low-risk
100	High-risk
90.56440206	Low-risk
61.51560178	High-risk
75.73424195	Low-risk
71.90099286	Low-risk
56.46737385	Low-risk
28.12918838	Low-risk
74.9012688	High-risk
89.6921358	Low-risk
82.19738936	High-risk
69.09247922	Low-risk
94.13631071	Low-risk
98.7654321	High-risk
98.77413423	High-risk
79.87728891	High-risk
33.58108009	Low-risk
99.99052013	Low-risk
62.3956403	Low-risk
97.81061893	High-risk
98.06251032	Low-risk
94.6249317	Low-risk
99.25699531	Low-risk
5.774556749	Low-risk
16.65320627	Low-risk
31.19482283	Low-risk
83.91768042	Low-risk
98.80134862	High-risk
65.35739561	High-risk
36.80415345	Low-risk
23.84196185	Low-risk
73.00337458	High-risk
11.39558233	High-risk
96.66473318	High-risk
97.93729943	High-risk
51.48527132	High-risk
54.69085509	High-risk
98.11751119	High-risk
19.7773399	High-risk
93.34939759	High-risk
94.42220803	High-risk
96.20731617	High-risk
94.41724737	High-risk
75.13426423	High-risk
66.70595664	Low-risk
40.02572906	Low-risk
24.94659388	Low-risk
60.40833812	Low-risk
99.10240239	High-risk
66.46879772	High-risk
68.15998989	High-risk
95.36295516	High-risk
99.89413406	High-risk
64.85428585	High-risk
75.31538545	Low-risk
96.61441937	Low-risk
63.39054745	Low-risk
85.57766159	Low-risk
91.66869717	Low-risk
66.07675789	Low-risk
95.94129645	Low-risk
41.8175754	Low-risk
79.10440242	Low-risk
68.13170435	Low-risk
62.10536575	Low-risk
28.9510703	Low-risk
84.85019336	Low-risk
15.45465866	Low-risk
63.37852699	Low-risk
97.79917469	Low-risk
96.29660707	High-risk
93.12847205	High-risk
92.03249492	High-risk
35.86617887	Low-risk
98.81908818	High-risk
68.03652968	High-risk
100	High-risk
94.1244117	High-risk
81.28581458	Low-risk
87.91734638	Low-risk
90.43435479	Low-risk
92.89420109	Low-risk
92.40014568	Low-risk
97.77073124	Low-risk
96.86573969	Low-risk
83.61398655	Low-risk
92.08181394	Low-risk
93.56281917	Low-risk
89.68098094	Low-risk
97.4657868	Low-risk
43.68948282	Low-risk
90.18317696	Low-risk
81.0923486	Low-risk
35.63927095	Low-risk
33.58585859	High-risk
59.56420359	High-risk
11.60249296	Low-risk
31.21257827	Low-risk
26.29850901	Low-risk
14.52908111	Low-risk
61.8654042	Low-risk
70.99786756	Low-risk
22.92221534	High-risk
59.78961189	Low-risk
55.86254659	Low-risk
56.54700476	High-risk
66.31904203	Low-risk
32.82713332	High-risk
46.76764077	Low-risk
28.592668	Low-risk
34.77170012	Low-risk
79.75650717	High-risk
80.85817505	Low-risk
61.32677736	High-risk
81.50025667	Low-risk
67.8244321	Low-risk
90.64	High-risk
35.30661809	Low-risk
40.66466798	Low-risk
57.82186744	Low-risk
33.95944878	Low-risk
69.35585194	High-risk
36.53321201	Low-risk
17.0494461	Low-risk
61.20353419	Low-risk
12.38537503	Low-risk
33.65825457	Low-risk
5.199104871	Low-risk
9.077983157	Low-risk
13.97273612	Low-risk
12.9985229	Low-risk
17.06896552	Low-risk
16.33802817	Low-risk
16.86746988	Low-risk
98.63013699	High-risk
77.51480721	Low-risk
81.68238233	Low-risk
93.61585497	Low-risk
85.63708536	Low-risk
70.09137056	High-risk
66.22721851	Low-risk
53.06949134	Low-risk
71.41987161	Low-risk
80.42322699	Low-risk
78.74663073	Low-risk
78.47134435	Low-risk
54.0870945	Low-risk
75.4663954	High-risk
21.56862745	Low-risk
93.0970604	Low-risk
100	High-risk
99.18116684	Low-risk
85.45994065	High-risk
97.21222624	Low-risk
76.38535098	Low-risk
75.09720963	Low-risk
72.00999521	Low-risk
2.62295082	Low-risk
61.58264083	High-risk
38.96952104	High-risk
27.25826082	Low-risk
93.29151155	High-risk
27.15531178	Low-risk
53.35267438	High-risk
41.58815612	High-risk
96.3614142	Low-risk
91.87211766	High-risk
89.0670309	Low-risk
63.83129825	Low-risk
97.57943918	Low-risk
68.72239786	Low-risk
46.66807685	Low-risk
91.79939155	Low-risk
50.55003874	Low-risk
53.75089248	Low-risk
94.092827	Low-risk
98.96247037	High-risk
99.37410278	Low-risk
28.95510204	Low-risk
65.33690005	High-risk
93.62511893	High-risk
94.04790276	High-risk
59.9807708	Low-risk
96.68795485	Low-risk
100	Low-risk
96.23659326	High-risk
99.54085537	Low-risk
90.91078089	Low-risk
100	High-risk
80.43872589	Low-risk
97.31418919	Low-risk
8.498860306	Low-risk
100	High-risk
47.28548001	Low-risk
71.71590704	Low-risk
18.94593367	High-risk
100	High-risk
99.87248334	Low-risk
100	High-risk
93.5875634	Low-risk
98.59094332	Low-risk
100	Low-risk
33.27801814	Low-risk
100	High-risk
99.35202608	Low-risk
95.3931087	Low-risk
83.98052276	High-risk
81.8479193	Low-risk
37.92515648	Low-risk
82.85574199	Low-risk
76.09714303	Low-risk
93.54783502	High-risk
85.37211543	Low-risk
99.90634755	High-risk
95.15265639	Low-risk
97.40965215	High-risk
98.2495226	High-risk
100	High-risk
100	High-risk
97.05882353	High-risk
82.39117935	Low-risk
99.49874687	Low-risk
99.73506915	Low-risk
99.8015873	High-risk
0	Low-risk
99.28490779	High-risk
96.32033881	Low-risk
50.77922078	High-risk
97.7152568	Low-risk
4.769475358	Low-risk
79.82132083	Low-risk
47.73352674	Low-risk
93.70712716	Low-risk
81.80350855	High-risk
100	High-risk
95.02455415	Low-risk
88.93983604	High-risk
98.19004525	High-risk
60.10314416	Low-risk
97.14212516	Low-risk
100	High-risk
97.07258406	Low-risk
93.68177654	Low-risk
87.5	High-risk
88.37819038	Low-risk
18.08903366	Low-risk
96.54407085	Low-risk
67.52320955	Low-risk
99.97915038	Low-risk
91.95298373	Low-risk
95.43245321	Low-risk
18.82629414	Low-risk
87.40310078	High-risk
99.49282966	High-risk
99.49689632	High-risk
99.77802442	Low-risk
93.19137022	Low-risk
96.72131148	High-risk
99.84808204	High-risk
11.50278293	Low-risk
39.01427972	Low-risk
24.88001955	Low-risk
55.55555556	High-risk
97.29920741	Low-risk
17.50841751	Low-risk
87.51908397	Low-risk
100	High-risk
89.12046234	Low-risk
98.50359047	Low-risk
100	High-risk
34.3180948	Low-risk
99.51257694	High-risk
87.67284992	Low-risk
100	High-risk
100	High-risk
86.96989945	Low-risk
100	High-risk
94.01732539	High-risk
71.40758136	High-risk
18.09900309	Low-risk
95.25655766	Low-risk
23.56394467	Low-risk
96.91015805	Low-risk
71.79913607	Low-risk
65.76460905	Low-risk
100	High-risk
99.67700258	High-risk
87.1488764	High-risk
72.70980925	Low-risk
58.65560182	Low-risk
91.25216071	Low-risk
99.39266527	Low-risk
97.0928036	Low-risk
86.95550403	Low-risk
58.18670109	Low-risk
0	High-risk
97.45518742	High-risk
98.77717175	Low-risk
12.20462589	Low-risk
93.52695701	Low-risk
99.15461754	Low-risk
27.28812935	Low-risk
4.761904762	High-risk
16.40376879	Low-risk
99.42656278	High-risk
15.91376125	Low-risk
14.35585691	Low-risk
93.00080451	Low-risk
99.93887531	High-risk
100	Low-risk
81.75945343	Low-risk
52.67379266	High-risk
100	Low-risk
97.41349327	Low-risk
77.28443391	High-risk
25.47766225	Low-risk
86.76389145	Low-risk
97.47694695	Low-risk
39.83585859	Low-risk
96.53061224	High-risk
91.40920204	Low-risk
100	High-risk
87.16665698	Low-risk
6.890413865	Low-risk
100	Low-risk
85.15796651	Low-risk
94.9183595	Low-risk
94.56843255	Low-risk
