# Supplementary material for: Matrix condition mediates the effects of habitat fragmentation on species extinction risk
Source: Nat Commun. 2022 Feb 1;13:595. doi: 10.1038/s41467-022-28270-3 (PMC8807630; doi:10.1038/s41467-022-28270-3)
Supplement: Supplementary file 4 — Source Data [file 41467_2022_28270_MOESM4_ESM.zip › Source_Data_Supplementary_Fig5a.csv]

estimate	lower	upper	variable
0.198265514482269	0.121232207333811	0.275298821630726	Degree fragmentation
0.323914274586257	0.246592124685066	0.401236424487449	Degree patch isolation
