# Supplementary material for: Matrix condition mediates the effects of habitat fragmentation on species extinction risk
Source: Nat Commun. 2022 Feb 1;13:595. doi: 10.1038/s41467-022-28270-3 (PMC8807630; doi:10.1038/s41467-022-28270-3)
Supplement: Supplementary file 4 — Source Data [file 41467_2022_28270_MOESM4_ESM.zip › Source_Data_Supplementary_Fig5b.csv]

estimate	lower	upper	variable
-0.144261933956902	-0.595615635554335	0.307091767640532	Degree fragmentation
0.232847864725892	-0.219336027235566	0.685031756687351	Degree patch isolation
