# Supplementary material for: Matrix condition mediates the effects of habitat fragmentation on species extinction risk
Source: Nat Commun. 2022 Feb 1;13:595. doi: 10.1038/s41467-022-28270-3 (PMC8807630; doi:10.1038/s41467-022-28270-3)
Supplement: Supplementary file 4 — Source Data [file 41467_2022_28270_MOESM4_ESM.zip › Source_Data_Supplementary_Table1.csv]

Model	Accuracy (%)	Sensitivity (%)	Specificity (%)	TSS
Extinction risk transitions ~ High and medium suitability combined*	81.2	60.5	90.9	0.51
Extinction risk transitions ~ Medium suitability and unsuitable combined†	82	61.1	91.7	0.53
